# Supplementary material for: Comprehensive transcriptome and methylome analysis delineates the biological basis of hair follicle development and wool-related traits in Merino sheep
Source: BMC Biol. 2021 Sep 9;19:197. doi: 10.1186/s12915-021-01127-9 (PMC8427949; doi:10.1186/s12915-021-01127-9)
Supplement: Supplementary file 2 — Additional file 2: Table S1. Mapping summary of all sequence data in this study. [file 12915_2021_1127_MOESM2_ESM.xlsx]

## Sheet: mRNA&lncRNA
Table S1. Mapping summary of all sequence data in this study
Sample Name*	Raw reads	Clean reads	Clean rate1	Mapped reads	Mapping rate2	Uniquely mapped reads	Uniquely mapped rate3
E65-1	74658372	70073894	0.938594	61175625	0.873016	59069253	0.842957
E65-2	90071904	85043435	0.944173	74253627	0.873126	72054965	0.847273
E65-3	81756998	76507605	0.935793	67410760	0.881099	65437704	0.85531
E85-1	98571166	91843758	0.931751	79379056	0.864284	77474452	0.843546
E85-2	115594538	106150115	0.918297	91848112	0.865266	89130130	0.839661
E85-3	108469680	102042966	0.940751	88456926	0.86686	85934554	0.842141
E105-1	77264650	71794149	0.929198	61773445	0.860425	60029983	0.83614
E105-2	77462114	72203100	0.932109	61263463	0.848488	59184711	0.819698
E105-3	76879058	70882597	0.922001	59432111	0.838458	57662593	0.813494
E135-1	77981432	71897885	0.921987	60345972	0.839329	58197620	0.809448
E135-2	117438066	109653263	0.933711	89587473	0.817007	86369479	0.78766
E135-3	97065620	90825652	0.935714	75753421	0.834053	73217165	0.806129
P7-1	141926862	134267230	0.946031	113448644	0.844947	109725890	0.81722
P7-2	219640918	207233829	0.943512	175392658	0.846351	169604088	0.818419
P7-3	73091410	68329745	0.934853	58229717	0.852187	56700421	0.829806
P30-1	123422552	114326472	0.926301	97114603	0.84945	93986157	0.822086
P30-2	105969718	96037526	0.906273	77845262	0.810571	74674298	0.777553
P30-3	90707954	84306190	0.929424	70036375	0.830738	67906989	0.80548
Total/Mean	1847973012	1723419411	0.931693	1462747250	0.849759	1416360452	0.823001
*E65, embryonic day 65; E85, embryonic day 85; E105, embryonic day 105; E135, embryonic day 135; P7, postnatal day 7; P30, postnatal day 30.
1Clean rate=Clean reads/Raw reads×100%
2Mapping rate=Mapped reads/Clean reads×100%
3Uniquely mapped rate=Uniquely mapped reads/Clean reads×100%
				·

## Sheet: circRNA
Table S1. Mapping summary of all sequence data in this study.
Sample Name*	Raw reads	Clean reads	Clean rate1	Mapped reads	Mapping rate2	Uniquely mapped reads	Junction reads
E65-1	135473340	120404140	0.888766	118682917	0.985705	98645	556311
E65-2	103855408	94820122	0.913001	92568867	0.976258	89277	340103
E65-3	112294788	101855214	0.907034	99463242	0.976516	90312	341445
E85-1	121859894	109664674	0.899924	106448424	0.970672	117322	268457
E85-2	120085914	109466316	0.911567	106684063	0.974583	102879	379521
E85-3	115995564	105086026	0.905949	101992862	0.970565	103332	306577
E105-1	119493314	108916026	0.911482	105120814	0.965155	125678	247639
E105-2	106491578	98449102	0.924478	95086907	0.965848	112853	258951
E105-3	121209906	108544236	0.895506	105053524	0.967841	150602	275545
E135-1	105630748	99026788	0.937481	95113506	0.960483	128616	223834
E135-2	96056284	87481756	0.910734	83631961	0.955993	102759	159586
E135-3	85985412	80774186	0.939394	77944048	0.964962	96316	223761
P7-1	141485094	134881250	0.953325	133667601	0.991002	100245	235258
P7-2	96768572	89056444	0.920303	85021615	0.954694	157923	143141
P7-3	134472558	108545522	0.807195	103499125	0.953509	222619	144642
P30-1	107803166	104210936	0.966678	103507867	0.993253	69243	150438
P30-2	111251836	97967108	0.880589	93543414	0.954845	174428	117421
P30-3	114149742	106473140	0.93275	100217344	0.941245	261256	102122
Total/Mean	2050363118	1865622986	0.911453	1807248101	0.967952	2304305	4474752
*E65, embryonic day 65; E85, embryonic day 85; E105, embryonic day 105; E135, embryonic day 135; P7, postnatal day 7; P30, postnatal day 30.
1Clean rate=Clean reads/Raw reads×100%
2Mapping rate=Mapped reads/Clean reads×100%

## Sheet: miRNA
Table S1 Mapping summary of all sequence data in this study.
Sample Name*	Raw reads	Clean reads	Clean rate1	Mapped reads	Mapping rate2	Uniquely mapped reads
E65-1	29666341	25899484	0.873026	24075130	0.92956	333632
E65-2	24974711	21961479	0.879349	20543999	0.935456	251051
E65-3	28471352	25769243	0.905094	24229144	0.940235	233797
E85-1	24321954	21962952	0.903009	20466510	0.931865	207004
E85-2	18106299	15906719	0.878519	14676685	0.922672	160800
E85-3	26404495	24141395	0.914291	22406066	0.928118	191299
E105-1	28068330	24461486	0.871498	21960184	0.897745	252545
E105-2	25541472	23128400	0.905523	20803293	0.89947	275166
E105-3	28843735	25872484	0.896988	23384774	0.903847	252303
E135-1	27473186	24626693	0.89639	21154971	0.859026	269129
E135-2	19569851	17103389	0.873966	14801731	0.865427	210109
E135-3	30457552	27016560	0.887023	22964886	0.85003	295100
P7-1	29304707	24189689	0.825454	19992456	0.826487	317513
P7-2	29697242	25140062	0.846545	21017571	0.836019	321110
P7-3	32541127	27446977	0.843455	23575181	0.858935	317959
P30-1	24530754	20214440	0.824045	16528929	0.817679	305300
P30-2	19458680	15772450	0.810561	13076758	0.829089	207801
P30-3	22198177	18541557	0.835274	15319543	0.826227	271034
Total/Mean	469629965	409155459	0.870556	360977811	0.880994	4672652
*E65, embryonic day 65; E85, embryonic day 85; E105, embryonic day 105; E135, embryonic day 135; P7, postnatal day 7; P30, postnatal day 30.
1Clean rate=Clean reads/Raw reads×100%
2Mapping rate=Mapped reads/Clean reads×100%

## Sheet: DNA methylation
Table S1 Mapping summary of all sequence data in this study.
Sample Name*	Raw reads	Clean reads	Clean rate1	Mapped reads	Mapping rate2	Uniquely mapped reads	Uniquely mapped rate3
E65-1	53845124	52402378	0.973206	50412136	0.96202	47302606	0.902681
E65-2	54982106	53519366	0.973396	51518973	0.962623	48583614	0.907776
E65-3	57072144	55552922	0.973381	53103919	0.955916	50180638	0.903294
E85-1	63036942	61423476	0.974404	58979938	0.960218	55967176	0.911169
E85-2	57441046	55885156	0.972913	53530379	0.957864	50654358	0.906401
E85-3	51338890	50024892	0.974405	48131354	0.962148	45658778	0.912721
E105-1	52919506	50706082	0.958174	48605655	0.958576	46057896	0.908331
E105-2	60987212	59390942	0.973826	57221076	0.963465	54092968	0.910795
E105-3	54714588	53328206	0.974662	51230428	0.960663	48503176	0.909522
E135-1	66545134	64836810	0.974328	62399077	0.962402	59288552	0.914427
E135-2	58959386	57344238	0.972606	54934763	0.957982	52208252	0.910436
E135-3	63980500	62330860	0.974217	60012510	0.962806	56221610	0.901987
P7-1	69863230	68038814	0.973886	65567002	0.963671	61527028	0.904293
P7-2	59941976	58432454	0.974817	56263714	0.962885	53521142	0.915949
P7-3	78318998	76315950	0.974424	73390446	0.961666	69820912	0.914893
P30-1	58779108	57279148	0.974481	55086372	0.961718	51504114	0.899177
P30-2	41052114	39129404	0.953164	37312473	0.953566	35512638	0.907569
P30-3	53542530	52184800	0.974642	50255449	0.963028	47806272	0.916096
Total/Mean	1057320534	1028125898	0.971941	987955664	0.960734	934411730	0.908751
*E65, embryonic day 65; E85, embryonic day 85; E105, embryonic day 105; E135, embryonic day 135; P7, postnatal day 7; P30, postnatal day 30.
1Clean rate=Clean reads/Raw reads×100%
2Mapping rate=Mapped reads/Clean reads×100%
3Uniquely mapped rate=Uniquely mapped reads/Clean reads×100%
