# Supplementary material for: Comprehensive transcriptome and methylome analysis delineates the biological basis of hair follicle development and wool-related traits in Merino sheep
Source: BMC Biol. 2021 Sep 9;19:197. doi: 10.1186/s12915-021-01127-9 (PMC8427949; doi:10.1186/s12915-021-01127-9)
Supplement: Supplementary file 3 — Additional file 3: Table S2. Comparison of expressed genes detected in this study with known genes in sheep reference genome.) [file 12915_2021_1127_MOESM3_ESM.xlsx]

## Sheet: Sheet1
Table S2. Comparison of expressed genes detected in this study with known genes in sheep reference genome.
Transcripts	Number of expressed genes in this study	Number of annotated genes in the reference sheep assembly (Oar v3.1)
PCG	19229	20921
lncRNA	10193	1858
circRNA	41369	\
miRNA	151	153 (annotated in miRBase (Release 22.1) for sheep)
