# Supplementary material for: Comprehensive transcriptome and methylome analysis delineates the biological basis of hair follicle development and wool-related traits in Merino sheep
Source: BMC Biol. 2021 Sep 9;19:197. doi: 10.1186/s12915-021-01127-9 (PMC8427949; doi:10.1186/s12915-021-01127-9)
Supplement: Supplementary file 4 — Additional file 4: Table S3. The distribution of DNA methylation peaks among different genomic features. [file 12915_2021_1127_MOESM4_ESM.xlsx]

## Sheet: Sheet1
Table S3. The distribution of DNA methylation peaks among different genomic features.
Sample ID	Promoter	5'UTR	3'UTR	1st Exon	Other Exon	1st Intron	Other Intron	Downstream (<=300)	Distal Intergenic	Total peaks
E65-1	104	5	72	3	293	187	498	54	86460	87676
E65-2	110	6	68	4	308	176	509	49	90014	91244
E65-3	119	3	69	2	325	216	552	36	94261	95583
E85-1	104	5	64	2	304	186	517	51	94102	95335
E85-2	102	7	68	2	278	192	520	42	91363	92574
E85-3	101	6	65	2	260	185	494	42	85501	86656
E105-1	91	4	65	0	275	161	411	39	74466	75512
E105-2	111	6	71	2	307	181	468	41	87396	88583
E105-3	104	3	76	1	318	192	583	44	98424	99745
E135-1	122	6	76	3	358	227	608	52	109650	111102
E135-2	114	7	77	3	352	235	621	62	108226	109697
E135-3	99	7	73	2	297	191	544	41	93384	94638
P7-1	126	5	72	2	321	226	601	55	106067	107475
P7-2	117	5	71	2	343	221	620	50	105574	107003
P7-3	137	8	95	1	400	256	710	64	127946	129617
P30-1	101	4	67	2	278	186	501	55	86931	88125
P30-2	84	8	53	3	242	176	483	36	82280	83365
P30-3	90	6	63	2	288	170	478	45	85693	86835
Sum										1.73077e+06
