# Supplementary material for: Comprehensive transcriptome and methylome analysis delineates the biological basis of hair follicle development and wool-related traits in Merino sheep
Source: BMC Biol. 2021 Sep 9;19:197. doi: 10.1186/s12915-021-01127-9 (PMC8427949; doi:10.1186/s12915-021-01127-9)
Supplement: Supplementary file 8 — Additional file 8: Table. S4. Top five representative Gene Ontology (GO) terms for upregulated and downregulated genes at each developmental stage revealed by a gene set enrichment analysis (GSEA). [file 12915_2021_1127_MOESM8_ESM.xlsx]

## Sheet: gsea_up_mean consensus scores
Table S4. Top five representative Gene Ontology (GO) terms for upregulated and downregulated genes at each developmental stage revealed by a gene set enrichment analysis (GSEA).
Gene sets	E65	E85	E105	E135	P7	P30
kinetochore	0.448881	0.239952	-0.477845	-0.309653	0.040337	-0.196864
chromosome centromeric region	0.418667	0.267101	-0.425424	-0.330253	0.0217749	-0.222632
chromatin remodeling at centromere	0.65442	0.375332	-0.52004	-0.55175	-0.0663737	-0.432603
gaba gated chloride ion channel activity	0.579322	0.187064	0.475589	-0.0511909	-0.372308	-0.476166
centromere complex assembly	0.554053	0.377791	-0.460657	-0.463481	-0.0322769	-0.399573
regulation of ampa receptor activity	0.213034	0.604087	0.481965	-0.173975	-0.449968	-0.452815
ciliary tip	0.28018	0.582057	-0.0480812	-0.0199114	-0.368777	-0.520617
excitatory synapse assembly	0.137563	0.595461	0.274808	-0.118227	-0.376122	-0.455966
regulation of excitatory synapse assembly	0.26369	0.653229	0.188345	-0.125782	-0.415809	-0.433479
dentate gyrus development	0.465849	0.532192	0.32677	-0.448432	-0.344068	-0.577217
cerebellar granular layer development	0.438486	0.632276	0.168359	-0.208511	-0.499865	-0.546932
contractile fiber	0.0794526	-0.309062	0.478026	0.0333478	-0.201213	-0.22385
muscle cell development	0.194146	-0.179591	0.495628	-0.086328	-0.214579	-0.294199
myofibril assembly	0.224921	-0.29552	0.617225	-0.104257	-0.297007	-0.358208
striated muscle cell differentiation	0.118469	-0.0415308	0.427502	-0.0407619	-0.233895	-0.272014
sarcomere organization	0.162641	-0.365495	0.675585	-0.176842	-0.263399	-0.286314
skeletal muscle contraction	0.213301	-0.331228	0.67673	-0.140545	-0.276106	-0.301769
regulation of keratinocyte differentiation	-0.545478	-0.568359	-0.030701	0.429896	0.376421	0.394239
regulation of water loss via skin	-0.626487	-0.638187	0.0758627	0.369061	0.442984	0.592475
low density lipoprotein particle remodeling	-0.147823	-0.538586	0.416698	0.566219	-0.0300203	0.0264116
establishment of lymphocyte polarity	-0.378238	-0.255772	-0.018146	0.548395	0.0440358	0.0735757
positive regulation of lymphocyte chemotaxis	-0.0994317	-0.214118	-0.105477	0.582488	-0.165254	0.245238
cornified envelope	-0.611068	-0.688879	0.0960337	0.377093	0.474766	0.621322
keratinocyte differentiation	-0.493898	-0.555981	0.103016	0.381567	0.348779	0.479323
long chain fatty acid metabolic process	-0.344844	-0.495708	0.0782826	0.245589	0.296304	0.362571
fatty acid derivative metabolic process	-0.393379	-0.482709	-0.0415994	0.31125	0.28503	0.450212
cornification	-0.550661	-0.639872	0.240126	0.368279	0.315437	0.55653
T cell mediated cytotoxicity	-0.370148	-0.303758	0.0785089	0.0370271	0.104769	0.418249
*E65, embryonic day 65; E85, embryonic day 85; E105, embryonic day 105; E135, embryonic day 135; P7, postnatal day 7; P30, postnatal day 30.
Rows are defined by the selected gene sets, and columns are defined by consensus scores for each developmental stage.

## Sheet: gsea_down_mean consensus scores
Table S4. A gene set enrichment analysis (GSEA) revealed top 5 representative downregulated gene sets for each developmental stage*.
Gene sets	E65	E85	E105	E135	P7	P30
keratinization	-0.559316	-0.654989	0.254274	0.359169	0.346039	0.566905
keratinocyte differentiation	-0.493898	-0.555981	0.103016	0.381567	0.348779	0.479323
cornification	-0.550661	-0.639872	0.240126	0.368279	0.315437	0.55653
keratin filament	-0.468681	-0.639111	0.317035	0.346495	0.189834	0.500859
epidermal cell differentiation	-0.409991	-0.46454	0.121147	0.310932	0.25414	0.391237
skin development	-0.424161	-0.359049	0.154654	0.333851	0.224744	0.303713
intermediate filament cytoskeleton	-0.206304	-0.403006	0.109843	0.23121	0.104623	0.265947
epidermis development	-0.389757	-0.327	0.107835	0.299566	0.200289	0.300716
regulation of keratinocyte differentiation	-0.545478	-0.568359	-0.030701	0.429896	0.376421	0.394239
muscle filament sliding	0.25459	-0.540829	0.708577	-0.133959	-0.283482	-0.178387
myofibril assembly	0.224921	-0.29552	0.617225	-0.104257	-0.297007	-0.358208
structural constituent of muscle	0.050267	-0.452502	0.642753	-0.0152082	-0.255048	-0.150587
olfactory receptor activity	0.378376	-0.178022	0.536406	0.051258	-0.103268	0.105721
sensory perception of smell	0.153577	-0.219328	0.48158	0.0641551	-0.102625	0.095565
sensory perception of chemical stimulus	0.0790321	-0.173789	0.424324	-0.0444444	-0.0524856	0.153315
unsaturated fatty acid metabolic process	-0.326354	-0.460889	-0.0375154	0.281585	0.272466	0.348136
immune receptor activity	-0.268435	-0.286601	0.100649	0.294625	0.0828916	0.187492
cytokine receptor activity	-0.258708	-0.267502	0.089035	0.314929	0.0776904	0.146976
odorant binding	-0.0287313	-0.353727	0.546873	0.0269514	0.0773605	0.339343
sarcomere organization	0.162641	-0.365495	0.675585	-0.176842	-0.263399	-0.286314
multicellular organismal movement	0.10225	-0.268376	0.584619	-0.0472458	-0.246402	-0.168294
contractile fiber	0.0794526	-0.309062	0.478026	0.0333478	-0.201213	-0.22385
skeletal muscle contraction	0.213301	-0.331228	0.67673	-0.140545	-0.276106	-0.301769
muscle fiber development	0.234226	-0.150595	0.547472	-0.152913	-0.260071	-0.310206
muscle cell development	0.194146	-0.179591	0.495628	-0.086328	-0.214579	-0.294199
actin mediated cell contraction	0.19783	-0.207106	0.483855	-0.0203718	-0.253203	-0.237073
collagen trimer	0.318996	0.258606	0.573178	-0.0541279	-0.252134	-0.594437
myosin complex	-0.143265	-0.211822	0.408407	0.178085	-0.105828	-0.0668505
*E65, embryonic day 65; E85, embryonic day 85; E105, embryonic day 105; E135, embryonic day 135; P7, postnatal day 7; P30, postnatal day 30.
Rows are defined by the selected gene sets, and columns are defined by consensus scores for each developmental stage.
