# Supplementary material for: Comprehensive transcriptome and methylome analysis delineates the biological basis of hair follicle development and wool-related traits in Merino sheep
Source: BMC Biol. 2021 Sep 9;19:197. doi: 10.1186/s12915-021-01127-9 (PMC8427949; doi:10.1186/s12915-021-01127-9)
Supplement: Supplementary file 9 — Additional file 9: Table S5. Motif enrichment analysis for promoters of upregulated and downregulated stage-specific genes. [file 12915_2021_1127_MOESM9_ESM.xlsx]

## Sheet: Up-regulated motif
Table S5. Motif enrichment analysis for promoters of upregulated and downregulated stage-specific genes.
Gene name	Query_ID	Motif	Optimal_offset	p.value	E.value	q.value	Overlap	Query_consensus	Target_consensus	Orientation	Stage
SP2	1	MA0516.1	-1	5.95667e-08	0.000107697	0.000106891	14	GGGGGGGGGGGGGGG	GGGAGGGGGCGGGGC	-	E85
SP2	1	MA0516.1	0	1.93035e-07	0.000349008	0.000346688	15	GGGGGGGGGGGGGGG	GGGAGGGGGCGGGGC	-	E65
SP2	7	MA0516.1	1	7.82894e-07	0.00141547	0.00278616	14	CCCAGCCCCCCCGCC	GCCCCGCCCCCTCCC	+	P30
SP2	1	MA0516.1	0	1.35332e-06	0.00244679	0.00152069	15	GGGGGGGGGAGGGGG	GGGAGGGGGCGGGGC	-	E135
ASCL1	7	MA1100.1	0	1.52883e-06	0.00276412	0.00552375	13	GCAGCAACTGGAGGC	GCAGCAGCTGGCG	+	E135
ZNF740	1	ZNF740_full	-5	2.07771e-06	0.00375651	0.0024392	10	GGGGGGAGGGGGGGG	GTGGGGGGGG	-	E105
SP4	1	UP00002_1	0	2.94185e-06	0.00531887	0.00189842	15	GGGGGGGGGGGGGGG	GAGAAGGGGGCGGGACC	-	E85
ZNF740	1	ZNF740_DBD	-5	3.70275e-06	0.00669458	0.00189842	10	GGGGGGGGGGGGGGG	GTGGGGGGGG	-	E85
ZNF740	2	ZNF740_DBD	0	3.77843e-06	0.0068314	0.00295036	10	GGGGGGGGGGGTGGG	GTGGGGGGGG	-	E65
SP2	1	MA0516.1	0	4.25109e-06	0.00768597	0.00254282	15	GGGGGGAGGGGGGGG	GGGAGGGGGCGGGGC	-	E105
SP1	2	MA0079.3	0	4.93657e-06	0.00892531	0.00295036	11	GGGGGGGGGGGTGGG	GGGGGCGGGGC	-	E65
SP1	7	MA0079.3	-4	9.27569e-06	0.0167704	0.0110034	11	CCCAGCCCCCCCGCC	GCCCCGCCCCC	+	P30
SP1	1	MA0079.3	-5	1.24826e-05	0.0225686	0.00497771	10	GGGGGGGGGGGGGGG	GGGGGCGGGGC	-	E85
SP4	1	UP00002_1	0	1.31172e-05	0.023716	0.00588958	15	GGGGGGGGGGGGGGG	GAGAAGGGGGCGGGACC	-	E65
SRF	6	UP00077_2	3	1.57748e-05	0.0285209	0.0285209	11	TTTTTTTTTTT	AAATTTTTTTTTTTAAC	-	E65
EWSR1	1	MA0149.1	3	2.71637e-05	0.0491119	0.0327413	15	GGGAAGGAGGGAGAG	GGAAGGAAGGAAGGAAGG	+	P30
SP1	1	MA0079.3	-4	2.89945e-05	0.0524221	0.0208936	11	GGGGGGGGGAGGGGG	GGGGGCGGGGC	-	E135
MYOG	8	MA0500.1	1	3.14412e-05	0.0568456	0.0565467	10	GCAGGTGCAGG	GACAGCTGCAG	+	P7
TCF12	8	MA0521.1	1	3.14412e-05	0.0568456	0.0565467	10	GCAGGTGCAGG	AACAGCTGCAG	+	P7
RREB1	1	MA0073.1	5	3.37369e-05	0.0609964	0.0121182	15	GGGGGGGGGGGGGGG	TGGGGGGGGGTGGTTTGGGG	-	E65
TCF12	7	MA0521.1	-2	4.65599e-05	0.0841803	0.0751666	11	GCAGCAACTGGAGGC	AACAGCTGCAG	+	E135
E2F6	1	MA0471.1	0	4.86714e-05	0.0879978	0.0351991	11	GGGAAGGAGGGAGAG	GGGCGGGAAGG	+	P30
IRF1	9	MA0050.2	5	5.09969e-05	0.0922024	0.184405	15	GAAAGTGAAGAGAAA	AAAGTGAAAGTGAAAGTAAAA	-	P7
KLF5	1	MA0599.1	-5	5.39531e-05	0.0975473	0.032399	10	GGGGGGGGGAGGGGG	GGGGCGGGGC	-	E135
MYOG	7	MA0500.1	-2	6.24123e-05	0.112841	0.0751666	11	GCAGCAACTGGAGGC	GACAGCTGCAG	+	E135
ASCL1	8	MA1100.1	0	6.27303e-05	0.113416	0.0614007	11	GCAGGTGCAGG	GCAGCAGCTGGCG	+	P7
RREB1	1	MA0073.1	4	6.55379e-05	0.118492	0.0261346	15	GGGGGGAGGGGGGGG	GGGGGGGGGGTGGTTTGGGG	-	E105
SP4	1	UP00002_1	0	6.585e-05	0.119057	0.0396856	15	GGGAAGGAGGGAGAG	GAGAAGGGGGCGGGACC	-	P30
ZNF740	7	ZNF740_DBD	-5	6.71008e-05	0.121318	0.0304755	10	CCCAGCCCCCCCGCC	CCCCCCCCAC	+	P30
SP4	1	UP00002_1	0	6.89466e-05	0.124655	0.0354879	15	GGGGGGGGGAGGGGG	GAGAAGGGGGCGGGACC	-	E135
SP3	2	SP3_DBD	0	7.51794e-05	0.135924	0.0192563	11	GGGGGGGGGGGTGGG	GGGGGCGTGGC	-	E65
TFDP1	4	MA1122.1	-4	8.43222e-05	0.152455	0.0505227	11	CCCGGCTCCCCCCCC	CCTTCCCGCCC	-	E65
IRF3	6	IRF3_full	1	8.46111e-05	0.152977	0.152977	15	GGAAATGGCAACCCA	GGGAAACGGAAACCGAAACTG	+	P7
TFAP2C	3	TFAP2C_full_1	2	8.57128e-05	0.154969	0.0900461	10	CCCTGGGGCAGGAAG	TGCCCTGGGGCA	-	E85
SRF	2	UP00077_2	1	8.72284e-05	0.157709	0.157669	15	TTTTTTTTTTTTTTA	AAATTTTTTTTTTTAAC	-	E85
NFKB2	4	NFKB2_DBD	1	0.000111194	0.201038	0.0836037	12	GGAAAATCCCCTGGA	AGGGGAATCCCCT	-	E135
GATA6	9	MA1104.1	-2	0.000112735	0.203825	0.203825	13	GAAAGTGAAGAGAAA	AAAAGATAAGAAA	+	P7
SP1	1	MA0079.3	-1	0.000116094	0.209897	0.0416654	11	GGGGGGAGGGGGGGG	GGGGGCGGGGC	-	E105
NFKB2	3	NFKB2_DBD	-3	0.000124662	0.22539	0.0869849	12	TCCATGGGATTCTCC	AGGGGATTCCCCT	+	E105
TFAP2B	3	TFAP2B_DBD_1	2	0.000126233	0.228229	0.0900461	10	CCCTGGGGCAGGAAG	TGCCCTGGGGCA	-	E85
NFKB1	3	NFKB1_DBD	-3	0.000134211	0.242653	0.0869849	12	TCCATGGGATTCTCC	AGGGGATTCCCCT	-	E105
KLF4	1	MA0039.3	-4	0.000137847	0.249228	0.0449751	11	GGGGGGAGGGGGGGG	GCAGGGTGTGG	-	E105
E2F4	1	MA0470.1	0	0.000139295	0.251845	0.0416601	11	GGGGGGGGGGGGGGG	GGGCGGGAAGG	+	E85
E2F6	1	MA0471.1	0	0.000139295	0.251845	0.0416601	11	GGGGGGGGGGGGGGG	GGGCGGGAAGG	+	E85
MTF1	2	UP00097_2	-1	0.000140058	0.253224	0.253224	14	TTTTTTTTTTTTTTT	GTTTTTTCTTATTT	-	P30
NFKB1	4	NFKB1_DBD	1	0.000160412	0.290025	0.0836037	12	GGAAAATCCCCTGGA	AGGGGAATCCCCT	+	E135
TFAP2A	3	TFAP2A_DBD_5	2	0.000170996	0.309162	0.0913553	10	CCCTGGGGCAGGAAG	TGCCCTAGGGCA	-	E85
RREB1	1	MA0073.1	5	0.000187082	0.338245	0.0516483	15	GGGGGGGGGGGGGGG	TGGGGGGGGGTGGTTTGGGG	-	E85
MTF1	2	UP00097_2	-1	0.000197114	0.356382	0.262518	14	AAAAAAAAAAAAAAA	AAATAAGAAAAAAC	+	E135
E2F7	7	E2F7_DBD	-1	0.000206482	0.373319	0.195495	14	TTCTTGCCTGGAGAA	TTTTGGCGGGAAAA	-	E85
NFATC1	7	NFATC1_full_3	-1	0.000206482	0.373319	0.195495	14	TTCTTGCCTGGAGAA	TTTTCCATGGAAAA	-	E85
SP3	7	SP3_DBD	-4	0.000209021	0.377909	0.0572201	11	CCCAGCCCCCCCGCC	GCCACGCCCCC	+	P30
MTF1	2	UP00097_2	1	0.000213496	0.386001	0.257268	13	TTTTTTTTTTTTTTA	GTTTTTTCTTATTT	-	E85
SRF	2	UP00077_2	3	0.000217797	0.393777	0.262518	14	AAAAAAAAAAAAAAA	GTTAAAAAAAAAAATTT	+	E135
MTF1	4	UP00097_2	-1	0.000222876	0.40296	0.371879	14	TTTTTTTTTTTAATT	GTTTTTTCTTATTT	-	E105
E2F6	5	MA0471.1	-2	0.000227675	0.411637	0.137212	11	GGGGGAAGGAGGAGG	GGGCGGGAAGG	+	E65
ZIC3	1	ZIC3_full	-2	0.0002351	0.425061	0.0649047	13	GGGGGGAGGGGGGGG	GCGCAGCGGGGGGTC	-	E105
ZNF740	1	ZNF740_DBD	-4	0.000245083	0.44311	0.0883037	10	GGGGGGGGGAGGGGG	GTGGGGGGGG	-	E135
SP4	1	UP00002_1	-2	0.000263777	0.476909	0.06762	13	GGGGGGAGGGGGGGG	GAGAAGGGGGCGGGACC	-	E105
SMAD3	1	UP00000_2	1	0.000281035	0.508111	0.0841221	15	GGGGGGGGGGGGGGG	CAGAGTGGCGGGGCGTA	-	E65
TCF7L2	9	MA0523.1	-1	0.000292844	0.529462	0.264731	14	GAAAGTGAAGAGAAA	AAAGATCAAAGGAA	+	P7
E2F4	1	MA0470.1	0	0.000302713	0.547305	0.156373	11	GGGAAGGAGGGAGAG	GGGCGGGAAGG	+	P30
ELF3	6	UP00090_2	3	0.000304767	0.551019	0.367346	11	TTTTTTTTTTT	GAATTTTTTTTTTGAAC	-	E65
RELA	4	MA0107.1	0	0.000310743	0.561823	0.12485	10	GGAAAATCCCCTGGA	GGAAATTCCC	-	E135
PLAGL1	7	UP00088_1	-1	0.000313953	0.567628	0.0789818	14	CCCAGCCCCCCCGCC	CTAGGGGCGCCCCCAA	-	P30
KLF5	2	MA0599.1	-1	0.000327266	0.591697	0.0690326	10	GGGGGGGGGGGTGGG	GGGGCGGGGC	-	E65
E2F4	2	MA0470.1	-4	0.000373847	0.675915	0.0744771	11	GGGGGGGGGGGTGGG	GGGCGGGAAGG	+	E65
E2F4	1	MA0470.1	-2	0.000378253	0.683881	0.0905019	11	GGGGGGAGGGGGGGG	GGGCGGGAAGG	+	E105
KLF9	7	MA1107.1	-1	0.000381327	0.68944	0.68944	13	GTGTGTGTGTGTGTG	GGTGGGTGTGGCC	-	E65
SRF	4	UP00077_2	3	0.000396761	0.717344	0.371879	14	TTTTTTTTTTTAATT	AAATTTTTTTTTTTAAC	-	E105
ZEB1	7	MA0103.3	0	0.000406381	0.734736	0.085072	11	CCCAGCCCCCCCGCC	CCCACCTGCGC	+	P30
E2F6	1	MA0471.1	-2	0.000444132	0.802991	0.0996229	11	GGGGGGAGGGGGGGG	GGGCGGGAAGG	+	E105
PRDM1	9	PRDM1_full	1	0.000450506	0.814514	0.282923	14	GAAAGTGAAGAGAAA	AGAAAGTGAAAGTGA	+	P7
ZNF713	4	ZNF713_full	2	0.000450598	0.81468	0.162936	15	GGAAAATCCCCTGGA	TAGAAAAATGCCACGAA	+	E135
SMAD3	1	UP00000_2	1	0.000450942	0.815303	0.0851792	15	GGGGGGGGGGGGGGG	CAGAGTGGCGGGGCGTA	-	E85
MYOD1	7	MA0499.1	1	0.000461311	0.834051	0.238107	12	GCAGCAACTGGAGGC	AGGGACAGCTGCA	-	E135
BCL6	7	MA0463.1	0	0.000463878	0.838692	0.279564	14	TTCTTGCCTGGAGAA	TGCTTTCTAGGAAA	-	E85
IRF2	9	MA0051.1	1	0.000469451	0.848768	0.282923	15	GAAAGTGAAGAGAAA	GGAAAGTGAAACCAAAAC	+	P7
EGR1	7	UP00007_1	-1	0.000499707	0.90347	0.0935976	14	CCCAGCCCCCCCGCC	TCCGCCCCCGCATT	+	P30
EGR1	1	UP00007_1	1	0.000504562	0.912247	0.10661	13	GGGGGGGGGGGGGGG	AATGCGGGGGCGGA	-	E65
KLF4	2	MA0039.3	-3	0.000508895	0.920082	0.0868981	11	GGGGGGGGGGGTGGG	GCAGGGTGTGG	-	E65
PLAG1	1	MA0163.1	-1	0.000511028	0.923939	0.102757	14	GGGGGGAGGGGGGGG	GGGGCCCAAGGGGG	+	E105
EGR1	1	UP00007_1	1	0.000541393	0.978839	0.0971515	13	GGGGGGGGGGGGGGG	AATGCGGGGGCGGA	-	E85
REST	8	MA0138.2	2	0.000541878	0.979715	1	15	TGACCCCATGGACTG	TTCAGCACCATGGACAGCGCC	+	E135
RREB1	1	MA0073.1	5	0.000542582	0.980989	0.169272	15	GGGGGGGGGAGGGGG	TGGGGGGGGGTGGTTTGGGG	-	E135
ZEB1	2	MA0103.3	-4	0.000549448	0.993402	0.0895583	11	GGGGGGGGGGGTGGG	GCGCAGGTGGG	-	E65
ZNF713	3	ZNF713_full	0	0.000551186	0.996545	0.221454	15	TCCATGGGATTCTCC	TTCGTGGCATTTTTCTA	-	E105
RELA	10	MA0107.1	-4	0.000560046	1.01256	0.880987	10	GCCTGGAGAATCCCA	GGAAATTCCC	-	E65
PLAGL1	4	UP00088_1	0	0.000584749	1.05723	0.148877	15	CCCGGCTCCCCCCCC	CTAGGGGCGCCCCCAA	-	E65
EWSR1	1	MA0149.1	2	0.000592427	1.07111	0.169272	15	GGGGGGGGGAGGGGG	GGAAGGAAGGAAGGAAGG	+	E135
E2F6	1	MA0471.1	-2	0.000610747	1.10423	0.169272	11	GGGGGGGGGAGGGGG	GGGCGGGAAGG	+	E135
ZIC1	7	UP00102_1	0	0.000611817	1.10616	0.103682	14	CCCAGCCCCCCCGCC	CCCCCCCGGGGGTG	-	P30
REST	6	MA0138.2	4	0.000621861	1.12432	1	15	ACCCCATGGACTGTA	TTCAGCACCATGGACAGCGCC	+	E105
ONECUT1	2	ONECUT1_DBD	-1	0.000624163	1.12849	0.295953	14	AAAAAAAAAAAAAAA	AAAAAATCGATAAT	+	E135
REL	4	MA0101.1	-1	0.000638606	1.1546	0.209927	10	GGAAAATCCCCTGGA	GGAAATCCCC	-	E135
KLF5	7	MA0599.1	-4	0.000643308	1.1631	0.103813	10	CCCAGCCCCCCCGCC	GCCCCGCCCC	+	P30
ELF3	2	UP00090_2	4	0.000654763	1.18381	0.295953	13	AAAAAAAAAAAAAAA	GTTCAAAAAAAAAATTC	+	E135
ZEB1	1	MA0103.3	-2	0.000655517	1.18517	0.123822	11	GGGGGGAGGGGGGGG	GCGCAGGTGGG	-	E105
RELA	3	MA0107.1	-5	0.000656515	1.18698	0.237396	10	TCCATGGGATTCTCC	GGGAATTTCC	+	E105
GABPA	4	UP00013_2	-1	0.000667824	1.20743	0.148877	14	CCCGGCTCCCCCCCC	CCGTCTTCCCCCTCAC	+	E65
SP2	3	MA0516.1	-1	0.000687059	1.2422	0.828135	14	CCACCAGGCTCCTCC	GCCCCGCCCCCTCCC	+	P7
NKX2-5	8	MA0503.1	-4	0.00068763	1.24324	1	11	GGCAACCCACTCCAG	AGCCACTCAAG	+	E85
KLF9	1	MA1107.1	-3	0.000741909	1.34137	0.178207	12	GGGGGGGGGAGGGGG	GGTGGGTGTGGCC	-	E135
SRF	2	UP00077_2	0	0.000744038	1.34522	0.436952	15	TTTTTTTTTTTTTTT	AAATTTTTTTTTTTAAC	-	P30
RBPJ	9	MA1116.1	0	0.00074659	1.34983	0.56291	6	CCTGGG	CCTGGGAAAG	+	E105
VDR	10	MA0693.2	-7	0.000764394	1.38202	1	8	CAGGGATTGAACCAA	TGAACTCA	-	E135
HNF4A	10	UP00066_2	4	0.000802494	1.45091	1	12	TGGACTGTAGCCCGC	ATATTGGACTTTTGCA	-	P30
SP3	1	SP3_DBD	-5	0.000822541	1.48715	0.134184	10	GGGGGGGGGGGGGGG	GGGGGCGTGGC	-	E85
ONECUT1	2	ONECUT1_DBD	-1	0.00084587	1.52933	0.436952	14	TTTTTTTTTTTTTTT	ATTATCGATTTTTT	-	P30
MYOD1	8	MA0499.1	4	0.000882433	1.59544	0.271066	9	GCAGGTGCAGG	AGGGACAGCTGCA	-	P7
NFATC2	10	MA0152.1	-3	0.000890845	1.61065	0.880987	7	GCCTGGAGAATCCCA	TGGAAAA	-	E65
PLAG1	1	MA0163.1	0	0.000908416	1.64242	0.148318	14	GGGGGGGGGGGGGGG	GGGGCCCAAGGGGG	+	E65
FOS	5	MA0476.1	-3	0.000911584	1.64814	1	11	GTGTCTGACTCTTTG	TGTGACTCATT	+	E135
RREB1	7	MA0073.1	2	0.000924549	1.67158	0.111815	15	CCCAGCCCCCCCGCC	CCCCAAACCACCCCCCCCCA	+	P30
PLAG1	6	MA0163.1	0	0.000944269	1.70724	1	14	GTGGCTCCAGGGTCC	GGGGCCCAAGGGGG	+	E135
TFDP1	7	MA1122.1	-4	0.000960745	1.73703	0.111815	11	CCCAGCCCCCCCGCC	CCTTCCCGCCC	-	P30
FOXK1	5	FOXK1_DBD	-1	0.000965413	1.74547	1	10	AGTCGTGTCCGACTC	ATTGTGTCCG	-	P7
ZIC3	7	UP00006_1	0	0.000974062	1.7611	0.111815	15	CCCAGCCCCCCCGCC	CCCCCCCGGGGGGGT	+	P30
TFAP2A	7	TFAP2A_DBD_3	-3	0.000977836	1.76793	0.111815	12	CCCAGCCCCCCCGCC	TGCCCCCGGGGCA	+	P30
IRF3	10	IRF3_full	0	0.0009792	1.77039	0.743775	15	AGGAAATGGCAACCC	GGGAAACGGAAACCGAAACTG	+	E105
KLF4	1	MA0039.3	-3	0.000988807	1.78776	0.20957	11	GGGGGGGGGAGGGGG	GCAGGGTGTGG	-	E135
FOXK1	8	FOXK1_DBD	-4	0.000993393	1.79605	1	10	GAGTCGGACACGACT	CGGACACAAT	+	E105
DDIT3	10	MA0019.1	-2	0.000998149	1.80465	1	12	CAGGGATTGAACCAA	GGGATTGCATCT	-	E135
NRF1	7	MA0506.1	-4	0.00103617	1.8734	0.111815	11	CCCAGCCCCCCCGCC	GCGCCTGCGCA	+	P30
FOXK1	3	FOXK1_DBD	0	0.00103954	1.87949	1	10	GTCGTGTCCGACTCT	ATTGTGTCCG	-	E65
FOXA1	9	MA0148.3	0	0.00104574	1.8907	0.84653	15	TCCCTGGTGGCTCAG	TCCATGTTTACTTTG	+	E85
TBX20	7	TBX20_DBD_1	2	0.00105892	1.91453	0.911112	14	GTGTGTGTGTGTGTG	AGGTGTGAAGGTGTGA	+	E65
TCF4	8	TCF4_DBD	1	0.00105896	1.91461	0.271066	9	GCAGGTGCAGG	AGCAGGTGCG	-	P7
KLF5	1	MA0599.1	-2	0.00107257	1.9392	0.178692	10	GGGGGGAGGGGGGGG	GGGGCGGGGC	-	E105
ZIC4	1	ZIC4_DBD	-2	0.00109537	1.98043	0.178692	13	GGGGGGAGGGGGGGG	GCACAGCGGGGGGTC	-	E105
ZEB1	1	MA0103.3	0	0.00109807	1.98532	0.157115	11	GGGGGGGGGGGGGGG	GCGCAGGTGGG	-	E85
EGR3	1	EGR3_DBD	1	0.0011015	1.99151	0.162708	14	GGGGGGGGGGGGGGG	AGTGCGTGGGCGTAG	-	E65
NFATC2	7	MA0152.1	-8	0.00114392	2.06821	0.590916	7	TTCTTGCCTGGAGAA	TGGAAAA	-	E85
RELB	9	MA1117.1	-1	0.00117181	2.11863	1	11	GCAGGGAGATTCTTT	CCGGGGAATTC	-	E135
MYCN	7	MA0104.4	-3	0.00117261	2.12008	0.115554	12	CCCAGCCCCCCCGCC	GGCCACGTGGCC	+	P30
ZBTB7A	7	MA0750.2	0	0.00120139	2.17212	0.115554	13	CCCAGCCCCCCCGCC	GCCACTTCCGGGC	-	P30
SMAD3	1	UP00000_2	-1	0.00121179	2.19092	0.181211	14	GGGGGGAGGGGGGGG	CAGAGTGGCGGGGCGTA	-	E105
KLF5	1	MA0599.1	0	0.00124389	2.24896	0.157115	10	GGGGGGGGGGGGGGG	GGGGCGGGGC	-	E85
E2F4	1	MA0470.1	-2	0.00125023	2.26042	0.250256	11	GGGGGGGGGAGGGGG	GGGCGGGAAGG	+	E135
ZIC3	1	ZIC3_full	0	0.0013061	2.36142	0.157115	15	GGGGGGGGGGGGGGG	GCGCAGCGGGGGGTC	-	E85
MYF6	7	UP00036_2	0	0.00132784	2.40074	0.124356	15	CCCAGCCCCCCCGCC	AGCAACAGCCGCACC	+	P30
KLF4	1	MA0039.3	-2	0.0013571	2.45364	0.157115	11	GGGGGGGGGGGGGGG	GCAGGGTGTGG	-	E85
TFDP1	1	MA1122.1	0	0.0013571	2.45364	0.157115	11	GGGGGGGGGGGGGGG	GGGCGGGAAGG	+	E85
EWSR1	5	MA0149.1	1	0.00138214	2.49891	0.499781	15	GGGGGAAGGAGGAGG	GGAAGGAAGGAAGGAAGG	+	E65
NFAT5	10	NFAT5_DBD	-2	0.0013961	2.52415	1	13	GCCTGGAGAATCCCA	ATGGAAAATTACAG	+	E65
EGR3	7	EGR3_DBD	0	0.00141172	2.55238	0.1256	15	CCCAGCCCCCCCGCC	CTACGCCCACGCACT	+	P30
SOX9	4	SOX9_full_2	0	0.00143732	2.59868	1	15	ATCCCTGGGCTGGGA	ATCAATGTGCAGTGAT	+	P30
PLAG1	3	MA0163.1	1	0.00146588	2.65032	0.980118	13	CCACCAGGCTCCTCC	CCCCCTTGGGCCCC	-	P7
EGR4	5	EGR4_DBD_2	1	0.00148438	2.68377	1	15	TGTGTGTGTGTGTGT	AAATGCGTGGGCGTAT	-	E85
RARA	1	MA1149.1	0	0.00148506	2.68498	0.213192	15	GGGGGGAGGGGGGGG	GAGGTCATGTAGAGGTCA	+	E105
KLF9	5	MA1107.1	0	0.0015011	2.71399	1	13	TGTGTGTGTGTGTGT	GGTGGGTGTGGCC	-	E85
SNAI2	8	SNAI2_DBD	1	0.00150719	2.72499	0.271066	8	GCAGGTGCAGG	AACAGGTGT	+	P7
KLF9	2	MA1107.1	0	0.00151362	2.73663	1	11	TGTGTGTGTGT	GGTGGGTGTGGCC	-	E105
CTCFL	7	MA1102.1	-1	0.00155282	2.8075	1	14	CCACCAGGGAAGCCC	CACCAGGGGGCACC	+	P7
RELB	7	MA1117.1	-3	0.00159665	2.88675	1	11	CCACCAGGGAAGCCC	CCGGGGAATTC	-	P7
EGR1	1	UP00007_1	-1	0.00160272	2.89772	0.221234	14	GGGGGGAGGGGGGGG	AATGCGGGGGCGGA	-	E105
STAT4	7	MA0518.1	0	0.00161624	2.92216	0.730539	14	TTCTTGCCTGGAGAA	CCATTTCCTGGAAA	-	E85
REL	3	MA0101.1	-4	0.00165576	2.99362	0.460557	10	TCCATGGGATTCTCC	GGGGATTTCC	+	E105
FOXL1	4	UP00061_2	0	0.0016561	2.99422	0.712896	15	TTTTTTTTTTTAATT	TGTTTTGTTTTGATAT	-	E105
ONECUT2	2	ONECUT2_DBD	-1	0.00169145	3.05815	0.592677	14	AAAAAAAAAAAAAAA	AAAAAATCGATAAT	+	E135
GABPA	1	UP00013_2	0	0.00169222	3.05953	0.296163	15	GGGGGGGGGAGGGGG	GTGAGGGGGAAGACGG	-	E135
EGR3	1	EGR3_DBD	1	0.00173962	3.14524	0.178383	14	GGGGGGGGGGGGGGG	AGTGCGTGGGCGTAG	-	E85
RELA	2	MA0107.1	0	0.00175339	3.17013	1	10	GGAAAATCCCATGGA	GGAAATTCCC	-	P7
ZBTB7B	3	UP00047_2	-2	0.0017634	3.18822	1	13	GAAGCCTGGTGGGCT	GTAATGGTGGTCTTAAG	-	E135
TCF3	8	TCF3_DBD	1	0.00177286	3.20533	0.271642	9	GCAGGTGCAGG	AGCAGGTGTT	-	P7
FOXJ3	10	FOXJ3_DBD_1	-6	0.00177664	3.21217	0.875513	8	GGCAGATTCTTTACC	TTGTTTAC	-	E85
FOXO1	10	FOXO1_DBD_1	-6	0.00177664	3.21217	0.875513	8	GGCAGATTCTTTACC	TTGTTTAC	-	E85
TFAP2C	9	TFAP2C_full_1	3	0.00178278	3.22327	0.56291	6	CCTGGG	TGCCCTGGGGCA	-	E105
SP3	1	SP3_DBD	0	0.00181802	3.28698	0.224992	11	GGGGGGAGGGGGGGG	GGGGGCGTGGC	-	E105
DBX1	4	UP00255_1	1	0.0018202	3.29092	0.712896	15	TTTTTTTTTTTAATT	TAATTATTAATTAATTA	-	E105
GATA1	9	MA0035.3	-3	0.00185551	3.35476	0.762751	11	GAAAGTGAAGAGAAA	ACAGATAAGAA	-	P7
MTF1	6	UP00097_2	2	0.00187535	3.39064	1	11	TTTTTTTTTTT	GTTTTTTCTTATTT	-	E65
EGR2	2	EGR2_DBD	0	0.00188332	3.40504	1	11	TGTGTGTGTGT	TGCGTGGGCGT	-	E105
REL	7	MA0101.1	-6	0.00189819	3.43192	1	9	CCACCAGGGAAGCCC	GGAAATCCCC	-	P7
BCL6B	1	UP00043_2	0	0.00191749	3.46682	0.296163	15	GGGGGGGGGAGGGGG	TTTTAGGGGCGGGGAT	-	E135
BCL6B	2	UP00043_2	5	0.00195259	3.53028	0.209084	11	GGGGGGGGGGGTGGG	TTTTAGGGGCGGGGAT	-	E65
FOXO3	10	FOXO3_full_2	-6	0.00196792	3.558	0.875513	8	GGCAGATTCTTTACC	TTGTTTAC	-	E85
SP3	1	SP3_DBD	-4	0.00197438	3.56968	0.296163	11	GGGGGGGGGAGGGGG	GGGGGCGTGGC	-	E135
SP3	10	SP3_DBD	0	0.00197637	3.57328	1	11	CTGGGCCTGGG	GGGGGCGTGGC	-	P7
ZIC1	1	ZIC1_full	-3	0.00204375	3.6951	0.23661	12	GGGGGGAGGGGGGGG	CACAGCGGGGGGTC	-	E105
ZIC3	2	ZIC3_full	2	0.00204965	3.70577	0.209084	13	GGGGGGGGGGGTGGG	GCGCAGCGGGGGGTC	-	E65
MXI1	7	MA1108.1	-2	0.00205121	3.70858	0.149752	13	CCCAGCCCCCCCGCC	CGACCACGTGCCC	+	P30
TFAP2C	7	TFAP2C_DBD_3	-3	0.00205121	3.70858	0.149752	12	CCCAGCCCCCCCGCC	TGCCCTCAGGGCA	-	P30
MYC	7	MA0147.3	-3	0.00206189	3.72789	0.149752	12	CCCAGCCCCCCCGCC	GGCCACGTGCCC	+	P30
ZNF423	9	MA0116.1	5	0.00211333	3.8209	0.56291	6	CCTGGG	GCACCCCTGGGTGCC	-	E105
FOXP1	9	MA0481.2	-2	0.00212845	3.84823	0.762751	12	GAAAGTGAAGAGAAA	AAGTAAACAGAA	+	P7
PPARG	10	MA0065.2	0	0.00214347	3.87539	1	11	CTGGGCCTGGG	GTAGGGCAAAGGTCA	+	P7
GLIS3	9	GLIS3_DBD	1	0.0021485	3.88448	0.84653	13	TCCCTGGTGGCTCAG	CTTCGTGGGGGGTC	-	E85
ZEB1	8	MA0103.3	2	0.00216707	3.91806	0.278389	9	GCAGGTGCAGG	GCGCAGGTGGG	-	P7
TFAP2A	9	TFAP2A_DBD_2	2	0.00219092	3.96118	0.56291	6	CCTGGG	TGCCTGAGGCG	-	E105
LEF1	9	LEF1_DBD	-1	0.00221328	4.00162	0.762751	14	GAAAGTGAAGAGAAA	AAAGATCAAAGGGTT	+	P7
NFKB2	2	NFKB2_DBD	1	0.0022284	4.02894	1	12	GGAAAATCCCATGGA	AGGGGAATCCCCT	-	P7
ZNF713	2	ZNF713_full	2	0.00226376	4.09287	1	15	GGAAAATCCCATGGA	TAGAAAAATGCCACGAA	+	P7
NFATC1	5	NFATC1_full_3	-2	0.00227348	4.11046	1	13	GAGTCTCCAGGGAAG	TTTTCCATGGAAAA	+	P30
ESRRA	2	UP00079_2	0	0.00227397	4.11133	0.209084	15	GGGGGGGGGGGTGGG	GGCGAGGGGTCAAGGGC	+	E65
FOXJ3	6	Foxj3_DBD_4	0	0.00227431	4.11196	1	11	TTTTTTTTTTT	TGTTTATGTTTAC	-	E65
ONECUT2	2	ONECUT2_DBD	-1	0.0023181	4.19112	0.838225	14	TTTTTTTTTTTTTTT	ATTATCGATTTTTT	-	P30
FOXD3	4	MA0041.1	1	0.00232804	4.2091	0.712896	11	TTTTTTTTTTTAATT	GAATGTTTGTTT	+	E105
TEAD3	10	TEAD3_DBD_2	0	0.00236725	4.27998	1	8	TGGACTGTAGCCCGC	TGGAATGT	-	P30
GATA6	2	MA1104.1	0	0.00237331	4.29094	0.848668	13	TTTTTTTTTTTTTTA	TTTCTTATCTTTT	-	E85
FOXJ2	10	MA0614.1	-6	0.00237986	4.30279	0.875513	8	GGCAGATTCTTTACC	TTGTTTAC	-	E85
TBX20	5	TBX20_DBD_1	1	0.0023831	4.30864	1	15	TGTGTGTGTGTGTGT	AGGTGTGAAGGTGTGA	+	E85
THRB	8	THRB_DBD_3	1	0.00240843	4.35445	1	15	TGACCCCATGGACTG	GTGACCTTATGTAAGGTCAC	-	E135
SMAD3	1	UP00000_2	0	0.00241639	4.36884	0.316837	15	GGGGGGGGGAGGGGG	CAGAGTGGCGGGGCGTA	-	E135
ZBTB7A	2	MA0750.2	-2	0.00241676	4.36951	0.216658	13	GGGGGGGGGGGTGGG	GCCCGGAAGTGGC	+	E65
EGR1	1	UP00007_1	1	0.00246223	4.4517	0.316837	13	GGGGGGGGGAGGGGG	AATGCGGGGGCGGA	-	E135
EGR4	7	EGR4_DBD_2	2	0.00248432	4.49166	0.922829	14	GTGTGTGTGTGTGTG	AAATGCGTGGGCGTAT	-	E65
NFKB1	2	NFKB1_DBD	1	0.00252082	4.55764	1	12	GGAAAATCCCATGGA	AGGGGAATCCCCT	+	P7
EWSR1	1	MA0149.1	0	0.0025319	4.57767	0.28074	15	GGGGGGAGGGGGGGG	GGAAGGAAGGAAGGAAGG	+	E105
HNF4G	10	MA0484.1	0	0.00254468	4.60078	1	15	TGGACTGTAGCCCGC	TGGACTTTGGACTCT	-	P30
SMAD2	5	MA0513.1	0	0.00255441	4.61838	1	13	GTGTCTGACTCTTTG	CTGTCTGTCACCT	+	E135
TFAP2B	9	TFAP2B_DBD_1	3	0.0025556	4.62053	0.56291	6	CCTGGG	TGCCCTGGGGCA	-	E105
RREB1	3	MA0073.1	0	0.00257203	4.65023	0.980118	15	CCACCAGGCTCCTCC	CCCCAAACCACCCCCCCCCA	+	P7
PITX3	10	UP00265_1	1	0.00259066	4.68391	0.875513	15	GGCAGATTCTTTACC	AGGGGGATTAGCTGCC	+	E85
FOXG1	10	MA0613.1	-6	0.00260075	4.70215	0.875513	8	GGCAGATTCTTTACC	TTGTTTAC	-	E85
ZIC1	3	UP00102_1	2	0.00260489	4.70965	0.271853	12	CCCTGGGGCAGGAAG	CACCCCCGGGGGGG	+	E85
FOXP2	9	MA0593.1	-2	0.0026881	4.86008	0.810013	11	GAAAGTGAAGAGAAA	AAGTAAACAAA	+	P7
RFX3	6	Rfx3_DBD	3	0.00270399	4.88882	0.919096	13	GGAAATGGCAACCCA	CGTTGCCATGGCAACC	-	P7
CTCF	9	MA0139.1	6	0.00274009	4.95408	0.84653	13	TCCCTGGTGGCTCAG	TAGCGCCCCCTGGTGGCCA	-	E85
SOX5	4	UP00091_1	2	0.00277641	5.01975	0.712896	14	TTTTTTTTTTTAATT	ATTTTATTGTTCTAAA	-	E105
EGR2	5	EGR2_full	0	0.00280076	5.06378	1	15	TGTGTGTGTGTGTGT	AGTGCGTGGGCGTAG	-	E85
RXRB	6	Rxrb_DBD	-1	0.00286296	5.17623	1	14	GTGGCTCCAGGGTCC	GGGGTCAAAGGTCA	+	E135
FOXL1	2	UP00061_2	0	0.00288653	5.21885	0.8029	15	AAAAAAAAAAAAAAA	ATATCAAAACAAAACA	+	E135
ZIC3	8	ZIC3_full	2	0.00292992	5.29729	0.351295	11	GCAGGTGCAGG	GCGCAGCGGGGGGTC	-	P7
HINFP	4	MA0131.2	-1	0.00293444	5.30548	0.340299	12	CCCGGCTCCCCCCCC	CAACGTCCGCGG	+	E65
GABPA	1	UP00013_2	-1	0.00294559	5.32562	0.939744	14	GGGAAGGAGGGAGAG	GTGAGGGGGAAGACGG	-	P30
ZIC1	8	ZIC1_full	-1	0.00297391	5.37683	1	14	TGACCCCATGGACTG	GACCCCCCGCTGTG	+	E135
PPARA	6	MA1148.1	2	0.00298783	5.402	1	15	GTGGCTCCAGGGTCC	ATGTAGGTCAAAGGTCAT	+	E135
TEAD1	6	TEAD1_full_1	-5	0.00299544	5.41576	1	10	ACCCCATGGACTGTA	ATGGAATGTG	-	E105
FOXJ3	2	FOXJ3_DBD_3	0	0.0029965	5.41767	1	11	TGTGTGTGTGT	TGTTTATGTTTAC	-	E105
EGR3	1	EGR3_DBD	0	0.00300504	5.43312	0.285172	15	GGGGGGAGGGGGGGG	AGTGCGTGGGCGTAG	-	E105
SMAD3	3	UP00000_2	1	0.00301031	5.44263	0.980118	15	CCACCAGGCTCCTCC	TACGCCCCGCCACTCTG	+	P7
TCF21	7	Tcf21_DBD	0	0.00301686	5.45449	0.680998	14	GCAGCAACTGGAGGC	GCAACAGCTGTTGT	+	E135
RUNX2	6	RUNX2_DBD_2	2	0.00302526	5.46966	1	15	ACCCCATGGACTGTA	TAACCGCAAAAACCGCAA	+	E105
RXRG	6	RXRG_full_1	-1	0.0030482	5.51115	1	14	GTGGCTCCAGGGTCC	GGGGTCAAAGGTCA	+	E135
EGR2	1	EGR2_full	1	0.00304904	5.51266	0.324993	14	GGGGGGGGGGGGGGG	AGTGCGTGGGCGTAG	-	E65
FOXJ3	5	Foxj3_DBD_1	-1	0.00305603	5.5253	1	11	AGTCGTGTCCGACTC	ATTGTGTCCGT	-	P7
SMAD3	7	UP00000_2	-1	0.00307715	5.56349	0.179452	14	CCCAGCCCCCCCGCC	TACGCCCCGCCACTCTG	+	P30
GABPA	1	UP00013_2	0	0.00307776	5.56459	0.276148	15	GGGGGGGGGGGGGGG	GTGAGGGGGAAGACGG	-	E85
GLIS1	1	GLIS1_DBD	-2	0.00307776	5.56459	0.276148	13	GGGGGGGGGGGGGGG	GCTTCGTGGGGGGTCT	-	E85
TCF3	6	UP00058_2	-1	0.0030968	5.59902	1	10	TTTTTTTTTTT	ATTTTTTTTTCGGCT	-	E65
RELB	10	MA1117.1	-2	0.00313487	5.66784	1	11	GCCTGGAGAATCCCA	CCGGGGAATTC	-	E65
RFX5	6	RFX5_DBD_1	3	0.00318454	5.75765	0.919096	13	GGAAATGGCAACCCA	CGTTGCCATGGCAACG	+	P7
FOXA2	6	UP00073_2	3	0.00324768	5.87181	1	11	TTTTTTTTTTT	CCGTTTGTTATTTTT	-	E65
REL	10	MA0101.1	-5	0.00326349	5.9004	1	10	GCCTGGAGAATCCCA	GGAAATCCCC	-	E65
FOXJ1	2	UP00041_1	2	0.00327299	5.91756	0.971736	14	TTTTTTTTTTTTTTT	AATTTTTGTTTACTTT	-	P30
RFX3	10	Rfx3_DBD	2	0.00329596	5.95909	0.982807	14	AGGAAATGGCAACCC	CGTTGCCATGGCAACC	-	E105
E2F8	7	E2F8_DBD	-2	0.00330199	5.97	0.995	12	TTCTTGCCTGGAGAA	TTTGGCGGGAAA	-	E85
SOX17	2	UP00014_1	1	0.00332024	6.00299	0.85757	14	AAAAAAAAAAAAAAA	ATAAACAATTAATCA	+	E135
FOXJ1	2	UP00041_1	3	0.00337499	6.10199	0.927708	13	TTTTTTTTTTTTTTA	AATTTTTGTTTACTTT	-	E85
SOX10	6	MA0442.2	0	0.00341294	6.17059	1	11	TTTTTTTTTTT	TTCTTTGTTTT	-	E65
RBPJ	5	MA1116.1	-6	0.00342328	6.18929	1	9	GAGTCTCCAGGGAAG	CCTGGGAAAG	+	P30
GABPA	1	UP00013_2	1	0.00344974	6.23714	0.31746	15	GGGGGGAGGGGGGGG	GTGAGGGGGAAGACGG	-	E105
KLF7	2	UP00093_1	2	0.00345631	6.249	0.302295	14	GGGGGGGGGGGTGGG	ATAGGGGCGGGGTCGA	-	E65
FOXA2	2	UP00073_1	1	0.00349352	6.31628	0.971736	15	TTTTTTTTTTTTTTT	GTCTTTGTTTACTTTTT	-	P30
NR2F2	7	UP00009_2	1	0.00350733	6.34126	0.197684	15	CCCAGCCCCCCCGCC	TACGTGACCCGGCGCG	-	P30
FOS	6	MA0476.1	-1	0.00351167	6.34909	1	11	CAAAGAGTCGGACAC	AATGAGTCACA	-	E85
MYC	4	MA0147.3	-3	0.00351496	6.35505	0.354492	12	CCCGGCTCCCCCCCC	GGCCACGTGCCC	+	E65
FOSL2	9	MA0478.1	-4	0.00351569	6.35637	0.84653	11	TCCCTGGTGGCTCAG	GGATGACTCAT	+	E85
PITX3	4	UP00265_1	0	0.00356574	6.44686	0.354492	15	CCCGGCTCCCCCCCC	GGCAGCTAATCCCCCT	-	E65
IRF3	1	UP00086_2	0	0.00358735	6.48593	0.445699	14	GGGGGGGGGAGGGGG	GGAGAAAGGTGCGA	+	E135
GATA4	9	MA0482.1	-2	0.00359213	6.49457	0.997693	11	GAAAGTGAAGAGAAA	GGGAGATAAGA	-	P7
ONECUT1	2	ONECUT1_DBD	1	0.00359271	6.49562	0.927708	13	TTTTTTTTTTTTTTA	ATTATCGATTTTTT	-	E85
SCRT1	7	SCRT1_DBD	-1	0.00360253	6.51337	0.685062	14	GCAGCAACTGGAGGC	GAGCAACAGGTGGTT	+	E135
SOX17	1	UP00014_2	2	0.00364676	6.59335	1	15	ACACATACACACACA	GACCACATTCATACAAT	+	P7
FOXJ1	2	UP00041_1	-1	0.00364864	6.59674	0.879565	14	AAAAAAAAAAAAAAA	AAAGTAAACAAAAATT	+	E135
ASCL1	7	MA1100.1	1	0.00365258	6.60387	0.197684	12	CCCAGCCCCCCCGCC	CGCCAGCTGCTGC	-	P30
EWSR1	1	MA0149.1	3	0.00372941	6.74277	0.326455	15	GGGGGGGGGGGGGGG	GGAAGGAAGGAAGGAAGG	+	E85
SOX10	10	SOX10_full_4	-1	0.00373376	6.75063	1	14	CAGGGATTGAACCAA	ATGAATTGCAGTCAT	+	E135
TEAD3	6	TEAD3_DBD_2	-6	0.0037548	6.78868	1	8	ACCCCATGGACTGTA	TGGAATGT	-	E105
FOSL1	9	MA0477.1	-5	0.00375765	6.79383	0.84653	10	TCCCTGGTGGCTCAG	GGTGACTCATG	+	E85
EGR2	4	EGR2_full	1	0.00376151	6.80081	1	14	ATCCCTGGGCTGGGA	AGTGCGTGGGCGTAG	-	P30
CTCFL	7	MA1102.1	-1	0.00382963	6.92398	0.197684	14	CCCAGCCCCCCCGCC	GGTGCCCCCTGGTG	-	P30
KLF9	7	MA1107.1	1	0.00388836	7.03016	0.197684	12	CCCAGCCCCCCCGCC	GGCCACACCCACC	+	P30
ELF3	2	UP00090_2	-2	0.00389298	7.03851	0.971768	13	TTTTTTTTTTTTTTT	GAATTTTTTTTTTGAAC	-	P30
CTCFL	1	MA1102.1	-2	0.00392275	7.09233	0.343379	13	GGGGGGAGGGGGGGG	CACCAGGGGGCACC	+	E105
MXI1	8	MA1108.1	2	0.0039763	7.18914	0.42394	11	GCAGGTGCAGG	GGGCACGTGGTCG	-	P7
FOXL1	6	UP00061_2	0	0.00402001	7.26817	1	11	TTTTTTTTTTT	TGTTTTGTTTTGATAT	-	E65
STAT3	7	MA0144.2	-3	0.00402008	7.2683	1	11	TTCTTGCCTGGAGAA	CTTCTGGGAAA	+	E85
STAT3	5	MA0144.2	-4	0.00402107	7.27009	1	11	GAGTCTCCAGGGAAG	CTTCTGGGAAA	+	P30
BCL6B	1	UP00043_2	0	0.00403011	7.28645	0.33963	15	GGGGGGGGGGGGGGG	TTTTAGGGGCGGGGAT	-	E85
HINFP	7	MA0131.2	-2	0.00404245	7.30875	0.199809	12	CCCAGCCCCCCCGCC	CAACGTCCGCGG	+	P30
FOXO6	10	FOXO6_DBD_2	-7	0.00405755	7.33605	0.875513	7	GGCAGATTCTTTACC	TGTTTAC	-	E85
PLAG1	1	MA0163.1	-1	0.00406918	7.35708	0.33963	14	GGGGGGGGGGGGGGG	GGGGCCCAAGGGGG	+	E85
SOX11	5	UP00030_1	1	0.00410193	7.41629	1	15	CAAGAATACTGGAGT	ATAAGAACAAAGGACTA	+	E105
FOXJ3	2	UP00039_1	1	0.00410759	7.42652	0.971768	15	TTTTTTTTTTTTTTT	GGGTTTGTTTACTTTTT	-	P30
CTCFL	3	MA1102.1	2	0.00412906	7.46535	0.300551	12	CCCTGGGGCAGGAAG	CACCAGGGGGCACC	+	E85
RXRA	6	Rxra_DBD_1	-1	0.00415367	7.50984	1	14	GTGGCTCCAGGGTCC	GGGGTCAAAGGTCA	+	E135
RUNX3	6	RUNX3_DBD_3	2	0.00416535	7.53095	1	15	ACCCCATGGACTGTA	TAACCGCAAAAACCGCAA	+	E105
FOXJ3	2	UP00039_1	-1	0.00417231	7.54353	0.911131	14	AAAAAAAAAAAAAAA	AAAAAGTAAACAAACCC	+	E135
MTF1	5	UP00097_1	1	0.00422285	7.63491	1	15	AGTCGTGTCCGACTC	GGGCCGTGTGCAAAAA	+	P7
SOX5	2	UP00091_1	0	0.00423095	7.64956	0.949464	15	TTTTTTTTTTTTTTA	ATTTTATTGTTCTAAA	-	E85
NFIB	10	NFIB_full	0	0.00425785	7.69819	1	11	CTGGGCCTGGG	CTGGCACTGTGCCAA	-	P7
SP1	10	MA0079.3	-1	0.00426139	7.7046	1	10	CTGGGCCTGGG	GGGGGCGGGGC	-	P7
RFX5	10	RFX5_DBD_1	2	0.00428486	7.74702	0.982807	14	AGGAAATGGCAACCC	CGTTGCCATGGCAACG	+	E105
FOXJ1	4	UP00041_1	2	0.00430319	7.78017	0.864242	14	TTTTTTTTTTTAATT	AATTTTTGTTTACTTT	-	E105
EGR3	1	EGR3_DBD	1	0.00431074	7.79383	0.501022	14	GGGGGGGGGAGGGGG	AGTGCGTGGGCGTAG	-	E135
KLF5	10	MA0599.1	-2	0.00434175	7.84989	1	9	CTGGGCCTGGG	GGGGCGGGGC	-	P7
IRF8	10	IRF8_DBD	0	0.00434999	7.86479	0.982807	14	AGGAAATGGCAACCC	ACGAAACCGAAACT	+	E105
HES5	8	HES5_DBD_2	2	0.00436081	7.88434	0.42394	10	GCAGGTGCAGG	CGGCACGTGCCG	-	P7
ZIC3	8	Zic3_DBD	-1	0.00438643	7.93067	1	14	TGACCCCATGGACTG	GACCCCCCGCTGTGC	+	E135
MYCN	3	MA0104.4	-2	0.00441212	7.97711	1	12	GAAGCCTGGTGGGCT	GGCCACGTGGCC	+	E135
PPARA	10	MA1148.1	1	0.00445683	8.05794	1	15	TGGACTGTAGCCCGC	ATGACCTTTGACCTACAT	-	P30
FOXJ2	6	FOXJ2_DBD_3	0	0.00446994	8.08166	1	11	TTTTTTTTTTT	TGTTTATGTTTAC	-	E65
TFAP2A	2	TFAP2A_DBD_3	1	0.00448912	8.11633	0.348562	12	GGGGGGGGGGGTGGG	TGCCCCGGGGGCA	-	E65
NR2F2	2	UP00009_2	0	0.00455787	8.24063	0.348562	15	GGGGGGGGGGGTGGG	CGCGCCGGGTCACGTA	+	E65
FOXK1	2	UP00025_1	1	0.0045686	8.26003	0.971768	15	TTTTTTTTTTTTTTT	CTGTTTGTTTACATTTT	-	P30
PLAG1	7	MA0163.1	-1	0.00457338	8.26868	0.222955	14	CCCAGCCCCCCCGCC	CCCCCTTGGGCCCC	-	P30
SOX10	2	MA0442.2	-1	0.0046386	8.3866	0.949464	11	TTTTTTTTTTTTTTA	TTCTTTGTTTT	-	E85
EGR1	10	UP00007_2	6	0.0046552	8.41661	1	10	CTGGGCCTGGG	TGCGGAGTGGGACTGG	+	P7
CTCFL	2	MA1102.1	-1	0.00466573	8.43565	0.348562	14	GGGGGGGGGGGTGGG	CACCAGGGGGCACC	+	E65
ZIC1	2	ZIC1_full	1	0.00466573	8.43565	0.348562	13	GGGGGGGGGGGTGGG	CACAGCGGGGGGTC	-	E65
MYCN	4	MA0104.4	-1	0.00467281	8.44844	1	12	AGCCCACCAGGCTCC	GGCCACGTGGCC	+	E85
FOXA2	2	UP00073_2	3	0.00483697	8.74525	0.949464	12	TTTTTTTTTTTTTTA	CCGTTTGTTATTTTT	-	E85
NR3C1	10	NR3C1_DBD	1	0.00484964	8.76815	0.875513	15	GGCAGATTCTTTACC	GGGAACATTATGTACCC	-	E85
VDR	6	Vdr_DBD	3	0.00485338	8.77492	1	13	ACCCCATGGACTGTA	TGAACCCGATGAACTC	-	E105
AR	4	AR_full	1	0.00486931	8.80371	1	15	AGCCCACCAGGCTCC	GGGTACACCGTGTTCCC	-	E85
EOMES	4	UP00068_2	2	0.00488329	8.82899	0.450136	14	CCCGGCTCCCCCCCC	GAGGCGACACCTCCGC	-	E65
MXI1	1	MA1108.1	-2	0.00489587	8.85173	0.390466	13	GGGGGGAGGGGGGGG	GGGCACGTGGTCG	-	E105
CREB3L1	9	CREB3L1_full_1	0	0.00490368	8.86585	0.84653	12	TCCCTGGTGGCTCAG	TGCCACGTGGCA	-	E85
CREB3L2	9	Creb3l2_DBD_2	0	0.00490368	8.86585	0.84653	12	TCCCTGGTGGCTCAG	TGCCACGTGGCA	+	E85
ZBTB7A	9	ZBTB7A_DBD	0	0.00490368	8.86585	0.84653	12	TCCCTGGTGGCTCAG	TCGGTGGTCGCC	-	E85
NFKB1	10	NFKB1_DBD	-3	0.00491303	8.88277	1	12	GCCTGGAGAATCCCA	AGGGGAATCCCCT	+	E65
SMAD4	7	MA1153.1	-4	0.00491752	8.89087	1	8	TTCTTGCCTGGAGAA	TGTCTAGA	+	E85
MAX	7	UP00060_1	0	0.00492631	8.90677	0.236266	15	CCCAGCCCCCCCGCC	CCCGACCACGTGGTCA	-	P30
ONECUT2	2	ONECUT2_DBD	1	0.00499016	9.02222	0.949464	13	TTTTTTTTTTTTTTA	ATTATCGATTTTTT	-	E85
FOXJ2	2	FOXJ2_DBD_3	0	0.00504652	9.12412	1	11	TGTGTGTGTGT	TGTTTATGTTTAC	-	E105
RELB	3	MA1117.1	-1	0.0050962	9.21392	1	11	TCCATGGGATTCTCC	CCGGGGAATTC	-	E105
TFDP1	1	MA1122.1	-2	0.00511962	9.25628	0.399436	11	GGGGGGAGGGGGGGG	GGGCGGGAAGG	+	E105
FOXI1	10	FOXI1_full_1	-7	0.00513745	9.28852	0.875513	7	GGCAGATTCTTTACC	TGTTTAC	-	E85
SPDEF	6	UP00038_1	-2	0.00514098	9.29489	1	13	TAAAGAATCTGCCTG	AAAAATCCGGATGTAC	-	P30
RFX2	6	Rfx2_DBD_1	3	0.00514106	9.29504	0.919096	13	GGAAATGGCAACCCA	CGTTGCCATGGCAACC	+	P7
CTCF	7	MA0139.1	3	0.00514246	9.29756	1	15	CCACCAGGGAAGCCC	TGGCCACCAGGGGGCGCTA	+	P7
MAX	8	UP00060_1	0	0.00521415	9.42719	1	15	TGACCCCATGGACTG	TGACCACGTGGTCGGG	+	E135
FOXA2	2	UP00073_1	-1	0.00523989	9.47373	0.911131	14	AAAAAAAAAAAAAAA	AAAAAGTAAACAAAGAC	+	E135
FOXA2	4	UP00073_1	3	0.00527918	9.54476	0.869306	14	TTTTTTTTTTTAATT	GTCTTTGTTTACTTTTT	-	E105
NFKB2	10	NFKB2_DBD	-3	0.00532985	9.63637	1	12	GCCTGGAGAATCCCA	AGGGGAATCCCCT	-	E65
PKNOX1	10	UP00203_1	1	0.00533429	9.6444	0.982807	15	AGGAAATGGCAACCC	AAAGACCTGTCAATCC	+	E105
SP4	3	UP00002_1	3	0.00533602	9.64752	1	14	CCACCAGGCTCCTCC	GGTCCCGCCCCCTTCTC	+	P7
MXI1	2	MA1108.1	-1	0.0053742	9.71655	0.393296	13	GGGGGGGGGGGTGGG	GGGCACGTGGTCG	-	E65
TCF3	7	TCF3_DBD	-2	0.00540055	9.76419	0.780501	10	GCAGCAACTGGAGGC	AACACCTGCT	+	E135
EGR4	2	EGR4_DBD_2	3	0.00541545	9.79113	1	11	TGTGTGTGTGT	AAATGCGTGGGCGTAT	-	E105
ESRRA	1	UP00079_2	0	0.00546013	9.87191	0.416938	15	GGGGGGGGGGGGGGG	GGCGAGGGGTCAAGGGC	+	E85

## Sheet: Down-regulated motif
Table S5. Motif enrichment analysis for promoters of downregulated stage-specific genes.
Gene	Query_ID	Motif	Optimal_offset	p.value	E.value	q.value	Overlap	Query_consensus	Target_consensus	Orientation	Stage
SP2	10	MA0516.1	0	1.08504e-07	0.000196176	0.000388435	15	GGGCGGGGGTGGGGG	GGGAGGGGGCGGGGC	-	E65
SP2	3	MA0516.1	-1	2.71098e-07	0.000490146	0.000489475	14	GGGGAGGGGGAGAGG	GGGAGGGGGCGGGGC	-	P30
SP2	1	MA0516.1	-1	1.60351e-06	0.00289915	0.00192422	14	GGGGGGGGGGGAGGG	GGGAGGGGGCGGGGC	-	E85
SP4	1	UP00002_1	-1	2.95901e-06	0.00534989	0.00266311	14	GGGGGGGGGGGAGGG	GAGAAGGGGGCGGGACC	-	E85
ZNF740	1	ZNF740_DBD	0	3.19096e-06	0.00576925	0.0019119	10	GGGGGGGGGGGGAGG	GTGGGGGGGG	-	P30
SP1	10	MA0079.3	-4	4.0014e-06	0.00723452	0.0071623	11	GGGCGGGGGTGGGGG	GGGGGCGGGGC	-	E65
ZNF740	2	ZNF740_full	-1	7.05757e-06	0.0127601	0.0160863	10	GCTGGGGGCGGAGGG	GTGGGGGGGG	-	E135
ASCL1	7	MA1100.1	-2	7.25714e-06	0.0131209	0.0261986	13	CCGCTGCTGCTGGTG	GCAGCAGCTGGCG	+	E105
ZNF24	1	MA1124.1	-3	1.24003e-05	0.0224197	0.0446037	12	AATGAATGAATAAAT	GAATGAATGAATG	-	E135
SP3	10	SP3_DBD	-4	1.67363e-05	0.0302592	0.0101382	11	GGGCGGGGGTGGGGG	GGGGGCGTGGC	-	E65
KLF5	4	MA0599.1	-6	1.80084e-05	0.0325591	0.0647396	9	GGCCGAGGGGAGGGG	GGGGCGGGGC	-	E135
EGR1	10	UP00007_1	1	1.85868e-05	0.0336049	0.0101382	13	GGGCGGGGGTGGGGG	AATGCGGGGGCGGA	-	E65
KLF5	10	MA0599.1	-5	1.98239e-05	0.0358417	0.0101382	10	GGGCGGGGGTGGGGG	GGGGCGGGGC	-	E65
SP4	4	UP00002_1	-1	2.54204e-05	0.04596	0.0160642	14	GGGGGGGGAGGGGGG	GAGAAGGGGGCGGGACC	-	E65
SP4	3	UP00002_1	0	2.66403e-05	0.0481657	0.0240499	15	GGGGAGGGGGAGAGG	GAGAAGGGGGCGGGACC	-	P30
SP1	1	MA0079.3	0	2.66715e-05	0.048222	0.0160029	11	GGGGGGGGGGGAGGG	GGGGGCGGGGC	-	E85
SP1	10	MA0079.3	0	2.95611e-05	0.0534464	0.035295	11	GCCCCGGCCCG	GCCCCGCCCCC	+	E135
ZNF740	4	ZNF740_DBD	0	3.12185e-05	0.056443	0.0160642	10	GGGGGGGGAGGGGGG	GTGGGGGGGG	-	E65
SP1	1	MA0079.3	-1	3.16911e-05	0.0572976	0.0126588	11	GGGGGGGGGGGGAGG	GGGGGCGGGGC	-	P30
REST	6	MA0138.2	5	3.33964e-05	0.0603807	0.120761	15	CCCCATGGACTGCAG	TTCAGCACCATGGACAGCGCC	+	E85
ZNF740	1	ZNF740_DBD	0	4.01512e-05	0.0725934	0.018068	10	GGGGGGGGGGGAGGG	GTGGGGGGGG	-	E85
E2F6	6	MA0471.1	-3	4.17038e-05	0.0754004	0.0301273	11	GCAGGGAGGGAGGGG	GGGCGGGAAGG	+	E65
MYOG	7	MA0500.1	0	4.95766e-05	0.0896345	0.0391531	11	CCGCTGCTGCTGGTG	CTGCAGCTGTC	-	E105
SP2	2	MA0516.1	1	5.23622e-05	0.0946709	0.0269442	14	GCTGGGGGCGGAGGG	GGGAGGGGGCGGGGC	-	E135
SMAD3	5	UP00000_2	4	6.07166e-05	0.109776	0.219551	13	CCCTGCCACTCTGGG	TACGCCCCGCCACTCTG	+	E135
ASCL1	7	MA1100.1	0	6.2374e-05	0.112772	0.224672	13	GCCACCGCTGCCGCC	GCAGCAGCTGGCG	+	E135
EGR3	10	EGR3_DBD	1	7.40937e-05	0.133961	0.022104	14	GGGCGGGGGTGGGGG	AGTGCGTGGGCGTAG	-	E65
SRF	2	UP00077_2	3	8.65922e-05	0.156559	0.156559	14	TTTTTTTTTTTAAAT	AAATTTTTTTTTTTAAC	-	E65
SP2	1	MA0516.1	2	0.000109221	0.197471	0.176092	13	CCAGGCTCCTCTCTC	GCCCCGCCCCCTCCC	+	E105
E2F4	6	MA0470.1	-3	0.000115597	0.208999	0.0695906	11	GCAGGGAGGGAGGGG	GGGCGGGAAGG	+	E65
RREB1	10	MA0073.1	5	0.000122858	0.222127	0.0314157	15	GGGCGGGGGTGGGGG	GGGGGGGGGGTGGTTTGGGG	-	E65
E2F6	1	MA0471.1	-4	0.000123316	0.222955	0.0443936	11	GGGGGGGGGGGAGGG	GGGCGGGAAGG	+	E85
SRF	2	UP00077_2	0	0.000140375	0.253798	0.253798	15	TTTTTTTTTTTTTTT	AAATTTTTTTTTTTAAC	-	E85
NR2F2	10	UP00009_2	5	0.000140588	0.254184	0.070096	11	GCCCCGGCCCG	TACGTGACCCGGCGCG	-	E135
RREB1	1	MA0073.1	5	0.000142582	0.257789	0.0465982	15	GGGGGGGGGGGGAGG	GGGGGGGGGGTGGTTTGGGG	-	P30
SP1	1	MA0079.3	-4	0.000146094	0.264139	0.176092	11	CCAGGCTCCTCTCTC	GCCCCGCCCCC	+	E105
NFATC1	4	NFATC1_full_3	-1	0.000148332	0.268184	0.154778	14	TTCTTGCCTGGAGAA	TTTTCCATGGAAAA	-	E85
EWSR1	6	MA0149.1	3	0.000165452	0.299137	0.299137	14	AGCAGGGAGGGCAG	GGAAGGAAGGAAGGAAGG	+	E135
MTF1	1	UP00097_2	0	0.000166932	0.301813	0.301813	14	AAAAAAAAAAAAAAA	AAATAAGAAAAAAC	+	E65
E2F7	4	E2F7_DBD	-1	0.000171215	0.309557	0.154778	14	TTCTTGCCTGGAGAA	TTTTGGCGGGAAAA	-	E85
TCF12	7	MA0521.1	0	0.000174235	0.315016	0.104833	11	CCGCTGCTGCTGGTG	CTGCAGCTGTT	-	E105
EGR2	10	EGR2_full	1	0.000175372	0.317072	0.0418542	14	GGGCGGGGGTGGGGG	AGTGCGTGGGCGTAG	-	E65
ZIC1	10	ZIC1_full	0	0.000187068	0.33822	0.336975	14	CAGAGCGCAGGCTC	CACAGCGGGGGGTC	-	E105
SOX8	3	SOX8_full_2	0	0.000190307	0.344075	0.420678	13	GGCTTCAATCCATGG	GACTGCAATTCAT	-	E105
EWSR1	8	MA0149.1	3	0.000192241	0.347572	0.347572	15	AGGAAGAAAGAGAAG	GGAAGGAAGGAAGGAAGG	+	E65
FOXK1	4	FOXK1_DBD	-1	0.000200009	0.361616	0.723231	10	AGTTGTGTCCGACTC	ATTGTGTCCG	-	E105
PLAGL1	3	UP00088_1	2	0.000223112	0.403386	0.709659	14	CGGGGCTCCCCTGG	TTGGGGGCGCCCCTAG	+	E135
NFATC1	4	NFATC1_full_3	-1	0.000236838	0.428204	0.23444	14	ATTCTCCAGGCAAGA	TTTTCCATGGAAAA	+	P30
GABPA	4	UP00013_2	1	0.000237886	0.430097	0.0626379	15	GGGGGGGGAGGGGGG	GTGAGGGGGAAGACGG	-	E65
REST	3	MA0138.2	-1	0.00024922	0.45059	0.420678	14	GGCTTCAATCCATGG	GGCGCTGTCCATGGTGCTGAA	-	E105
MTF1	2	UP00097_2	0	0.000251194	0.454158	0.302772	14	TTTTTTTTTTTTTTT	GTTTTTTCTTATTT	-	E85
EWSR1	3	MA0149.1	3	0.000255158	0.461326	0.130866	15	GGGGAGGGGGAGAGG	GGAAGGAAGGAAGGAAGG	+	P30
E2F7	4	E2F7_DBD	-1	0.000259336	0.46888	0.23444	14	ATTCTCCAGGCAAGA	TTTTCCCGCCAAAA	+	P30
GABPA	3	UP00013_2	0	0.000289922	0.524179	0.130866	15	GGGGAGGGGGAGAGG	GTGAGGGGGAAGACGG	-	P30
ZIC3	10	Zic3_DBD	1	0.000305586	0.5525	0.336975	14	CAGAGCGCAGGCTC	GCACAGCGGGGGGTC	-	E105
ZBTB7A	6	MA0750.2	0	0.000314897	0.569334	0.160641	13	GGCCGGGGCTGGGGC	GCCCGGAAGTGGC	+	P30
IRF3	5	IRF3_full	9	0.000323762	0.585361	0.390241	11	TTTCCTCCTCC	CAGTTTCGGTTTCCGTTTCCC	-	E65
SP3	1	SP3_DBD	-1	0.000337009	0.609313	0.0807105	11	GGGGGGGGGGGGAGG	GGGGGCGTGGC	-	P30
ASCL1	6	MA1100.1	-1	0.000337981	0.611069	0.160641	13	GGCCGGGGCTGGGGC	GCAGCAGCTGGCG	+	P30
MTF1	2	UP00097_2	-1	0.00034837	0.629853	0.629853	14	AAAAAAAAAAAAAAA	AAATAAGAAAAAAC	+	P30
IRF3	10	UP00086_2	-1	0.000351454	0.635429	1	14	CTGGCACCCCACTCC	TCGCACCTTTCTCC	-	E85
E2F4	1	MA0470.1	-4	0.000362866	0.656062	0.0807105	11	GGGGGGGGGGGGAGG	GGGCGGGAAGG	+	P30
MYOD1	7	MA0499.1	-1	0.000376326	0.680398	0.19408	13	CCGCTGCTGCTGGTG	TGCAGCTGTCCCT	+	E105
NRF1	10	MA0506.1	-3	0.000387458	0.700524	0.336975	11	CAGAGCGCAGGCTC	TGCGCAGGCGC	-	E105
KLF4	10	MA0039.3	-1	0.000402728	0.728132	0.0726205	11	GGGCGGGGGTGGGGG	GCAGGGTGTGG	-	E65
E2F4	1	MA0470.1	-4	0.000421748	0.76252	0.126524	11	GGGGGGGGGGGAGGG	GGGCGGGAAGG	+	E85
DDIT3	8	MA0019.1	0	0.000432127	0.781285	0.818411	12	GGGTTCGATCCCTGG	AGATGCAATCCC	+	E85
ESRRA	8	UP00079_2	0	0.000452661	0.818411	0.818411	15	GGGTTCGATCCCTGG	GCCCTTGACCCCTCGCC	-	E85
BCL6B	10	UP00043_2	1	0.000458367	0.828727	0.164183	11	GCCCCGGCCCG	ATCCCCGCCCCTAAAA	+	E135
EGR1	1	UP00007_1	1	0.000462226	0.835705	0.0923162	13	GGGGGGGGGGGGAGG	AATGCGGGGGCGGA	-	P30
ZEB1	10	MA0103.3	-2	0.000467442	0.845136	0.0760635	11	GGGCGGGGGTGGGGG	GCGCAGGTGGG	-	E65
BCL6	4	MA0463.1	0	0.000485149	0.877149	0.292383	14	TTCTTGCCTGGAGAA	TGCTTTCTAGGAAA	-	E85
KLF5	6	MA0599.1	-5	0.00049782	0.900058	0.161407	10	GGCCGGGGCTGGGGC	GGGGCGGGGC	-	P30
DBX1	1	UP00255_1	1	0.000505935	0.914731	0.200128	15	AATGAATGAATAAAT	TAATTAATTAATAATTA	+	E135
SP3	2	SP3_DBD	-3	0.000510419	0.922837	0.167139	11	GCTGGGGGCGGAGGG	GGGGGCGTGGC	-	E135
SMAD3	4	UP00000_2	1	0.000552662	0.999212	0.112893	15	GGGGGGGGAGGGGGG	CAGAGTGGCGGGGCGTA	-	E65
PLAG1	4	MA0163.1	-1	0.000555295	1.00397	0.112893	14	GGGGGGGGAGGGGGG	GGGGCCCAAGGGGG	+	E65
ZBTB7A	10	MA0750.2	0	0.000561473	1.01514	0.0873921	13	GGGCGGGGGTGGGGG	GCCCGGAAGTGGC	+	E65
E2F6	1	MA0471.1	-1	0.000563648	1.01908	0.106647	11	GGGGGGGGGGGGAGG	GGGCGGGAAGG	+	P30
REST	8	MA0138.2	0	0.000563851	1.01944	0.941618	15	TGAGACCCCAGGGAC	TTCAGCACCATGGACAGCGCC	+	P30
E2F4	2	MA0470.1	-4	0.000567242	1.02557	0.170268	11	GCTGGGGGCGGAGGG	GGGCGGGAAGG	+	E135
ELK4	7	MA0076.2	-4	0.000581471	1.0513	0.322859	11	GCCACCGCTGCCGCC	CCACTTCCGGC	+	E135
ELF3	2	UP00090_2	3	0.000612703	1.10777	0.45385	14	TTTTTTTTTTTAAAT	GAATTTTTTTTTTGAAC	-	E65
SOX10	3	SOX10_full_4	2	0.000616211	1.11411	0.557055	13	GGCTTCAATCCATGG	ATGACTGCAATTCAT	-	E105
ZIC4	10	ZIC4_DBD	1	0.00062752	1.13456	0.336975	14	CAGAGCGCAGGCTC	GCACAGCGGGGGGTC	-	E105
FOXL1	2	UP00061_2	0	0.000627558	1.13462	0.45385	15	TTTTTTTTTTTAAAT	TGTTTTGTTTTGATAT	-	E65
E2F6	2	MA0471.1	-4	0.000629893	1.13885	0.174529	11	GCTGGGGGCGGAGGG	GGGCGGGAAGG	+	E135
GABPA	10	UP00013_2	0	0.000639347	1.15594	1	15	CTGGCACCCCACTCC	CCGTCTTCCCCCTCAC	+	E85
LHX1	1	UP00262_1	2	0.000652158	1.1791	0.200128	15	AATGAATGAATAAAT	CGAATTAATTAATAATG	+	E135
HBP1	1	UP00055_1	2	0.00067406	1.2187	0.200128	14	AATGAATGAATAAAT	ACTATGAATGAATGAT	+	E135
HNF1A	1	HNF1A_full	0	0.000714222	1.29131	0.200128	15	AATGAATGAATAAAT	AGTTAATGATTAACT	+	E135
POU3F4	1	UP00105_1	1	0.000739184	1.33645	0.200128	15	AATGAATGAATAAAT	GAATTAATTAATTAATT	-	E135
SP4	1	UP00002_1	2	0.0007607	1.37535	0.550138	15	CCAGGCTCCTCTCTC	GGTCCCGCCCCCTTCTC	+	E105
DDIT3	3	MA0019.1	0	0.000790239	1.42875	0.571501	12	GGCTTCAATCCATGG	AGATGCAATCCC	+	E105
SMAD3	1	UP00000_2	1	0.00079617	1.43948	0.14116	15	GGGGGGGGGGGGAGG	CAGAGTGGCGGGGCGTA	-	P30
FOXJ3	4	Foxj3_DBD_1	-1	0.000812396	1.46881	0.979208	11	AGTTGTGTCCGACTC	ATTGTGTCCGT	-	E105
MTF1	9	UP00097_2	3	0.000817659	1.47833	1	7	TTTTCTT	GTTTTTTCTTATTT	-	P7
RREB1	5	MA0073.1	0	0.00082664	1.49457	1	15	TGTGTGTGTGTGTGT	GGGGGGGGGGTGGTTTGGGG	-	E85
NKX2-5	8	MA0503.1	0	0.000828416	1.49778	1	11	CTGGAGTGGGTTGCC	CTTGAGTGGCT	-	E135
SRF	2	UP00077_2	2	0.000835028	1.50973	0.759433	15	AAAAAAAAAAAAAAA	GTTAAAAAAAAAAATTT	+	P30
PROP1	1	UP00172_1	2	0.000836932	1.51317	0.200128	15	AATGAATGAATAAAT	CGAATTAATTAAGAAAC	+	E135
ONECUT1	1	ONECUT1_DBD	0	0.000858132	1.5515	0.200128	14	AATGAATGAATAAAT	AAAAAATCGATAAT	+	E135
PLAG1	2	MA0163.1	-3	0.000882471	1.59551	0.198667	12	GCTGGGGGCGGAGGG	GGGGCCCAAGGGGG	+	E135
NKX2-5	9	MA0503.1	-3	0.000885606	1.60118	1	11	ATACTGGAGTGGGTT	CTTGAGTGGCT	-	P30
TLX2	1	UP00244_1	1	0.000890205	1.60949	0.200128	15	AATGAATGAATAAAT	TAATTAATTAATAACTT	+	E135
RREB1	9	MA0073.1	6	0.000938029	1.69596	1	11	GGAGTGGGTTG	TGGGGGGGGGTGGTTTGGGG	-	E105
LHX3	1	UP00130_1	2	0.000946629	1.71151	0.200295	15	AATGAATGAATAAAT	GTAATTAATTAAATAAT	+	E135
SP4	10	SP4_full	3	0.000986025	1.78273	0.220662	11	GCCCCGGCCCG	TAAGCCACGCCCCCTTT	+	E135
FOXK1	7	FOXK1_DBD	-1	0.000986742	1.78403	1	10	AGTCGTGTCCGACTC	ATTGTGTCCG	-	E65
ZNF410	2	ZNF410_DBD	1	0.000997578	1.80362	1	15	AGTATTCTTGCCTGG	GAGTATTATGGGATGGA	-	E105
FOXK1	9	FOXK1_DBD	-5	0.00102731	1.85737	1	10	AGAGTCGGACACGAC	CGGACACAAT	+	E85
NRF1	10	MA0506.1	0	0.00104728	1.89348	0.220662	11	GCCCCGGCCCG	GCGCCTGCGCA	+	E135
EWSR1	1	MA0149.1	0	0.00105834	1.91349	0.254002	15	GGGGGGGGGGGAGGG	GGAAGGAAGGAAGGAAGG	+	E85
MAX	4	UP00060_1	1	0.0010616	1.91937	0.284134	15	GGCCGAGGGGAGGGG	TGACCACGTGGTCGGG	+	E135
TFAP2C	4	TFAP2C_full_1	1	0.00106304	1.92197	0.284134	11	GGCCGAGGGGAGGGG	TGCCCTGGGGCA	-	E135
HOXC6	1	UP00260_1	2	0.00106963	1.93389	0.213747	15	AATGAATGAATAAAT	CAAATTAATTAATAAAA	+	E135
MYF6	7	UP00036_2	1	0.00109688	1.98316	0.377336	14	CCGCTGCTGCTGGTG	GGTGCGGCTGTTGCT	-	E105
MYOG	7	MA0500.1	-1	0.00109912	1.98721	0.322859	11	GCCACCGCTGCCGCC	CTGCAGCTGTC	-	E135
NFATC2	4	MA0152.1	-8	0.0011223	2.02912	0.57975	7	TTCTTGCCTGGAGAA	TGGAAAA	-	E85
TFDP1	1	MA1122.1	-4	0.00115524	2.08867	0.166122	11	GGGGGGGGGGGGAGG	GGGCGGGAAGG	+	P30
PITX2	7	UP00125_1	2	0.00117895	2.13154	1	12	TAACTCATCTCT	GATGATTAATCCCTTCA	-	P7
NFATC2	4	MA0152.1	-1	0.00121471	2.1962	0.56413	7	ATTCTCCAGGCAAGA	TTTTCCA	+	P30
KLF9	10	MA1107.1	-1	0.00121991	2.2056	0.159127	13	GGGCGGGGGTGGGGG	GGTGGGTGTGGCC	-	E65
TFDP1	2	MA1122.1	-4	0.00122817	2.22053	0.214732	11	GCTGGGGGCGGAGGG	GGGCGGGAAGG	+	E135
TEAD1	6	TEAD1_full_2	-3	0.00123339	2.22997	1	12	TCCTGGATTGTCAGG	TGGAATGTCAGGAATGT	-	E105
ESRRA	2	UP00079_2	1	0.00124574	2.2523	0.214732	15	GCTGGGGGCGGAGGG	GGCGAGGGGTCAAGGGC	+	E135
NFAT5	8	NFAT5_DBD	4	0.0012512	2.26218	1	6	AATTTT	CTGTAATTTTCCAT	-	P7
EGR1	2	UP00007_1	2	0.00125191	2.26345	0.214732	12	GCTGGGGGCGGAGGG	AATGCGGGGGCGGA	-	E135
TBX15	10	TBX15_DBD_1	3	0.00126378	2.28491	0.72165	11	TGAGCAATTCA	AGGTGTGAAATTCACACCT	+	P7
NFKB2	3	NFKB2_DBD	1	0.00126518	2.28745	0.709659	12	CGGGGCTCCCCTGG	AGGGGAATCCCCT	-	E135
MYF6	10	UP00036_2	-1	0.0012694	2.29508	0.159127	14	GGGCGGGGGTGGGGG	GGTGCGGCTGTTGCT	-	E65
SOX5	2	UP00091_1	2	0.00128025	2.31468	0.771561	14	TTTTTTTTTTTAAAT	ATTTTATTGTTCTAAA	-	E65
KLF9	5	MA1107.1	0	0.00128374	2.32101	1	13	TGTGTGTGTGTGTGT	GGTGGGTGTGGCC	-	E85
KLF7	10	UP00093_1	4	0.00128905	2.3306	0.159127	12	GGGCGGGGGTGGGGG	ATAGGGGCGGGGTCGA	-	E65
TFDP1	4	MA1122.1	0	0.00130622	2.36164	0.247632	11	GGGGGGGGAGGGGGG	GGGCGGGAAGG	+	E65
JUN	7	MA0489.1	1	0.00134762	2.4365	1	12	TAACTCATCTCT	ATGAGTCATCTCCT	-	P7
VSX1	1	UP00141_1	2	0.00136158	2.46173	0.241555	15	AATGAATGAATAAAT	CGAGTTAATTAATAATT	+	E135
VDR	3	VDR_full	0	0.0013753	2.48654	0.753481	15	AGAAGTTAAAGAACT	TGAACTCAATGAACTC	-	P7
MYF6	7	UP00036_2	0	0.00138023	2.49545	0.322859	15	GCCACCGCTGCCGCC	GGTGCGGCTGTTGCT	-	E135
TFAP2A	4	TFAP2A_DBD_5	1	0.00143291	2.5907	0.284134	11	GGCCGAGGGGAGGGG	TGCCCTAGGGCA	+	E135
KLF7	10	UP00093_1	3	0.00144097	2.60528	0.269583	11	GCCCCGGCCCG	TCGACCCCGCCCCTAT	+	E135
E2F3	9	E2F3_DBD_3	1	0.00145485	2.63037	1	15	GGTTTGGGGCCTGCA	AGTTTTGGCGCCAAAATT	-	E135
KLF9	10	MA1107.1	-2	0.00146334	2.64572	1	13	ACACACACACACACA	GGCCACACCCACC	+	P30
EGR3	1	EGR3_DBD	1	0.00147268	2.6626	0.18908	14	GGGGGGGGGGGGAGG	AGTGCGTGGGCGTAG	-	P30
ZEB1	6	MA0103.3	-2	0.00147799	2.6722	0.270877	11	GGCCGGGGCTGGGGC	GCGCAGGTGGG	-	P30
FOXK1	5	FOXK1_DBD	-5	0.0015365	2.77799	1	10	AGAGTCGGACACGAC	CGGACACAAT	+	P30
REL	7	MA0101.1	-6	0.00153829	2.78123	1	9	CCACCAGGGAAGCCC	GGAAATCCCC	-	E85
RELB	3	MA1117.1	-3	0.00153851	2.78163	0.709659	11	CGGGGCTCCCCTGG	GAATTCCCCGG	+	E135
TFAP2B	4	TFAP2B_DBD_1	1	0.00154247	2.78879	0.284134	11	GGCCGAGGGGAGGGG	TGCCCCAGGGCA	+	E135
TCF21	7	Tcf21_DBD	0	0.00155814	2.81712	0.322859	14	GCCACCGCTGCCGCC	GCAACAGCTGTTGT	+	E135
BATF	7	MA0462.1	0	0.00159417	2.88225	1	11	TAACTCATCTCT	TGAGTCATTTC	-	P7
GATA4	1	MA0482.1	-4	0.0016101	2.91107	0.797557	11	CCAGGCTCCTCTCTC	TCTTATCTCCC	+	E105
ETV6	7	ETV6_full_1	1	0.00161339	2.91702	0.322859	14	GCCACCGCTGCCGCC	CACTTCCGCTTCCGG	-	E135
STAT4	4	MA0518.1	0	0.00161474	2.91945	0.729862	14	TTCTTGCCTGGAGAA	CCATTTCCTGGAAA	-	E85
EGR4	10	EGR4_DBD_1	2	0.00162361	2.93548	0.182947	14	GGGCGGGGGTGGGGG	AAATGCGTGGGCGTAA	-	E65
HOXC5	1	UP00252_1	2	0.00162746	2.94244	0.241555	15	AATGAATGAATAAAT	CGAATTAATTAATTACT	+	E135
LHX5	1	UP00212_1	2	0.00162746	2.94244	0.241555	15	AATGAATGAATAAAT	CGAATTAATTAAATACT	+	E135
SMAD3	1	UP00000_2	1	0.0016444	2.97308	0.304344	15	GGGGGGGGGGGAGGG	CAGAGTGGCGGGGCGTA	-	E85
ELK4	10	MA0076.2	-1	0.00165334	2.98924	0.182947	11	GGGCGGGGGTGGGGG	GCCGGAAGTGG	-	E65
NFKB1	3	NFKB1_DBD	1	0.00165646	2.99488	0.709659	12	CGGGGCTCCCCTGG	AGGGGAATCCCCT	+	E135
MEIS3	9	Meis3_DBD_1	0	0.00166115	3.00336	1	7	TGGACAGAGGAGCCT	TTGACAG	+	E65
EWSR1	1	MA0149.1	4	0.00167731	3.03258	0.797557	14	CCAGGCTCCTCTCTC	CCTTCCTTCCTTCCTTCC	-	E105
DMRT3	1	MA0610.1	-4	0.00167887	3.0354	0.241555	11	AATGAATGAATAAAT	AATGTATCAAT	+	E135
SPIC	5	Spic_DBD	-1	0.00168886	3.05347	1	14	TTTCTGCCTCTTCTC	TACTTCCGCTTTTT	-	P7
EGR4	10	EGR4_DBD_2	0	0.00170351	3.07995	1	15	ACACACACACACACA	ATACGCCCACGCATTT	+	P30
BCL6B	1	UP00043_2	2	0.00175574	3.17438	0.21765	14	GGGGGGGGGGGGAGG	TTTTAGGGGCGGGGAT	-	P30
EGR4	5	EGR4_DBD_2	1	0.00180731	3.26761	1	15	TGTGTGTGTGTGTGT	AAATGCGTGGGCGTAT	-	E85
EGR1	1	UP00007_1	-1	0.00181381	3.27938	0.304344	14	GGGGGGGGGGGAGGG	AATGCGGGGGCGGA	-	E85
KLF4	2	MA0039.3	0	0.00183428	3.31637	0.300322	11	GCTGGGGGCGGAGGG	GCAGGGTGTGG	-	E135
SP3	1	SP3_DBD	0	0.00185988	3.36266	0.304344	11	GGGGGGGGGGGAGGG	GGGGGCGTGGC	-	E85
E2F6	1	MA0471.1	-4	0.00187032	3.38153	0.797557	11	CCAGGCTCCTCTCTC	CCTTCCCGCCC	-	E105
RBPJ	6	MA1116.1	0	0.00188509	3.40824	0.431103	10	GCAGGGAGGGAGGGG	CCTGGGAAAG	+	E65
SOX9	3	SOX9_full_6	3	0.00200577	3.62643	0.999998	14	GGCTTCAATCCATGG	AATGACTGCAATTCATT	-	E105
TBX20	5	TBX20_DBD_1	1	0.00203835	3.68534	1	15	TGTGTGTGTGTGTGT	AGGTGTGAAGGTGTGA	+	E85
LMX1A	1	UP00188_1	2	0.00205737	3.71972	0.283865	15	AATGAATGAATAAAT	CGAATTAATTAAAAACC	+	E135
MEIS2	9	Meis2_DBD_1	0	0.00206452	3.73265	1	7	TGGACAGAGGAGCCT	TTGACAG	+	E65
TFAP2C	6	TFAP2C_full_1	-4	0.00206881	3.74041	0.3208	11	GGCCGGGGCTGGGGC	TGCCCTGGGGCA	-	P30
CTCFL	7	MA1102.1	-1	0.00208664	3.77265	1	14	CCACCAGGGAAGCCC	CACCAGGGGGCACC	+	E85
PLAG1	1	MA0163.1	-1	0.00213046	3.85188	0.255299	14	GGGGGGGGGGGGAGG	GGGGCCCAAGGGGG	+	P30
ONECUT1	1	ONECUT1_DBD	-1	0.00213778	3.8651	1	14	AAAAAAAAAAAAAAA	AAAAAATCGATAAT	+	E65
FOXJ3	2	UP00039_1	2	0.00216632	3.91671	1	15	TTTTTTTTTTTTTTT	GGGTTTGTTTACTTTTT	-	E85
MYOD1	7	MA0499.1	-2	0.00219818	3.97431	0.40669	13	GCCACCGCTGCCGCC	TGCAGCTGTCCCT	+	E135
TBX20	10	TBX20_DBD_1	0	0.00224434	4.05777	1	15	ACACACACACACACA	TCACACCTTCACACCT	-	P30
IRF1	8	MA0050.2	0	0.00226656	4.09794	1	15	AGGAAGAAAGAGAAG	AAAGTGAAAGTGAAAGTAAAA	-	E65
TFDP1	1	MA1122.1	-3	0.00228999	4.14031	0.315352	11	GGGGGGGGGGGAGGG	GGGCGGGAAGG	+	E85
KLF5	1	MA0599.1	-4	0.00229262	4.14505	0.82901	10	CCAGGCTCCTCTCTC	GCCCCGCCCC	+	E105
RBPJ	2	MA1116.1	0	0.00231583	4.18701	0.347568	10	GCTGGGGGCGGAGGG	CCTGGGAAAG	+	E135
FOXG1	4	Foxg1_DBD_2	0	0.00232493	4.20347	1	12	AGTTGTGTCCGACTC	GATTGTGTCCGG	-	E105
TBX20	10	TBX20_DBD_2	3	0.00236813	4.28159	0.72165	11	TGAGCAATTCA	AGGTGTGAAATTCACACCT	+	P7
HNF1B	1	HNF1B_full_2	0	0.00237435	4.29282	0.283865	15	AATGAATGAATAAAT	AGTTAATGATTAACT	+	E135
KLF5	1	MA0599.1	-7	0.00239048	4.32199	0.315352	8	GGGGGGGGGGGAGGG	GGGGCGGGGC	-	E85
GABPA	7	MA0062.2	-3	0.0024079	4.35349	0.40669	11	GCCACCGCTGCCGCC	GCCACTTCCGG	-	E135
PITX1	8	PITX1_full_2	-4	0.0024221	4.37916	1	8	GGGTTCGATCCCTGG	TTAATCCC	+	E85
EGR2	5	EGR2_full	0	0.00243054	4.39441	1	15	TGTGTGTGTGTGTGT	AGTGCGTGGGCGTAG	-	E85
ZBTB3	2	UP00031_2	2	0.00243171	4.39653	1	8	TCAGCCAG	ATTCTGCCAGTGATTG	-	P7
LMX1B	1	UP00169_1	2	0.00244644	4.42317	0.283865	15	AATGAATGAATAAAT	CAAATTAATTAAAAACT	-	E135
KLF4	1	MA0039.3	-3	0.00245274	4.43455	0.315352	11	GGGGGGGGGGGAGGG	GCAGGGTGTGG	-	E85
TFAP2A	8	TFAP2A_DBD_1	-2	0.00249141	4.50446	1	12	TGAGACCCCAGGGAC	TGCCCCCGGGCA	+	P30
SPIC	8	SPIC_full	0	0.00254468	4.60078	1	14	AGGAAGAAAGAGAAG	AAAAAGAGGAAGTA	+	E65
IRX6	1	UP00150_1	2	0.00259055	4.68371	0.287401	15	AATGAATGAATAAAT	AAAATACATGTAAAAAT	+	E135
NR2F1	5	NR2F1_DBD_3	0	0.00261671	4.73101	1	13	CCCTGCCACTCTGGG	CCCTTGACCTTTG	-	E135
REL	3	MA0101.1	-1	0.00265144	4.7938	0.737508	10	CGGGGCTCCCCTGG	GGGGATTTCC	+	E135
SPDEF	8	SPDEF_full_3	1	0.00267439	4.8353	1	15	AAGAAAAAAAAGAAA	GCAGAAAGAAGTAACA	+	E105
GATA4	6	MA0482.1	-3	0.00270311	4.88722	0.574341	11	GCAGGGAGGGAGGGG	GGGAGATAAGA	-	E65
LHX9	7	UP00175_1	5	0.00271715	4.9126	1	12	TAACTCATCTCT	CCCATTAATTAATCACC	+	P7
ONECUT2	1	ONECUT2_DBD	0	0.00273782	4.94998	0.287401	14	AATGAATGAATAAAT	AAAAAATCGATAAT	+	E135
TBX20	3	TBX20_DBD_1	1	0.00277236	5.01242	1	15	TGTGTGTGTGTGTGT	AGGTGTGAAGGTGTGA	+	E65
OTX2	7	UP00267_1	2	0.00283504	5.12576	1	12	TAACTCATCTCT	GACAATTAATCCCTACA	-	P7
IRF4	2	UP00018_2	0	0.00284942	5.15174	1	15	AGTATTCTTGCCTGG	AGTATTCTCGGTTGC	+	E105
E2F8	4	E2F8_DBD	-2	0.00286144	5.17349	0.862249	12	TTCTTGCCTGGAGAA	TTTGGCGGGAAA	-	E85
TP53	10	Tp53_DBD_3	5	0.0028758	5.19945	0.279123	11	GCCCCGGCCCG	GACATGCCCGGGCATGTT	-	E135
MYF6	6	UP00036_2	-1	0.00287591	5.19965	0.362724	14	GGCCGGGGCTGGGGC	GGTGCGGCTGTTGCT	-	P30
GATA1	1	MA0035.3	-3	0.00290161	5.24611	0.92294	11	CCAGGCTCCTCTCTC	TTCTTATCTGT	+	E105
NKX3-1	9	UP00017_1	0	0.00292585	5.28994	1	15	ATACTGGAGTGGGTT	ATCCTTAAGTGGTTAAG	-	P30
GCM1	4	UP00070_2	2	0.00293835	5.31254	0.3201	15	GGCCGAGGGGAGGGG	TGCGCATAGGGGAGGAG	+	E135
EGR2	10	EGR2_full	0	0.00294093	5.3172	1	15	ACACACACACACACA	CTACGCCCACGCACT	+	P30
RELB	7	MA1117.1	-3	0.00294218	5.31945	1	11	CCACCAGGGAAGCCC	CCGGGGAATTC	-	E85
ONECUT1	2	ONECUT1_DBD	0	0.00294437	5.32342	1	14	AAAAAAAAAAAAAAA	AAAAAATCGATAAT	+	P30
ONECUT1	2	ONECUT1_DBD	-1	0.00297982	5.38752	1	14	TTTTTTTTTTTTTTT	ATTATCGATTTTTT	-	E85
REL	5	MA0101.1	-6	0.00298371	5.39455	1	9	CCACCAGGGAAGCCC	GGAAATCCCC	-	E105
TCF21	7	Tcf21_DBD	-2	0.00301881	5.45801	0.544903	13	CCGCTGCTGCTGGTG	GCAACAGCTGTTGT	+	E105
KLF1	10	MA0493.1	1	0.00307403	5.55785	0.268408	10	GGGCGGGGGTGGGGG	TGGGTGTGGCC	-	E65
POU6F1	3	UP00146_1	-1	0.00314051	5.67804	1	14	AGAAGTTAAAGAACT	GACGATAATGAGGTTGC	+	P7
KLF4	1	MA0039.3	-4	0.00315819	5.71001	0.33393	11	GGGGGGGGGGGGAGG	GCAGGGTGTGG	-	P30
STAT3	4	MA0144.2	-3	0.00316307	5.71883	0.87982	11	TTCTTGCCTGGAGAA	CTTCTGGGAAA	+	E85
SOX15	10	UP00075_1	3	0.00325658	5.8879	0.72165	11	TGAGCAATTCA	TAGTGAACAATAGATTT	+	P7
SPI1	5	SPI1_full	-1	0.00327909	5.92859	1	14	TTTCTGCCTCTTCTC	TACTTCCGCTTTTT	-	P7
FOXJ3	2	UP00039_1	0	0.00332556	6.01261	1	15	AAAAAAAAAAAAAAA	AAAAAGTAAACAAACCC	+	P30
GATA6	2	MA1104.1	-1	0.00338831	6.12607	1	13	AAAAAAAAAAAAAAA	AAAAGATAAGAAA	+	P30
SOX9	9	SOX9_full_4	2	0.0034135	6.17161	1	15	ATACTGGAGTGGGTT	AAACACTGCAATTGTTT	-	P30
NR2C2	3	MA0504.1	-3	0.00345112	6.23962	0.623108	12	GGGGAGGGGGAGAGG	AGGGGTCAGAGGTCA	+	P30
HNF4A	9	HNF4A_full_1	2	0.00349282	6.31501	1	14	TGGACAGAGGAGCCT	ATTGGACTTTGGACCC	-	E65
ZIC3	10	ZIC3_full	-2	0.00349619	6.3211	0.278133	13	GGGCGGGGGTGGGGG	GCGCAGCGGGGGGTC	-	E65
E2F8	4	E2F8_DBD	-2	0.00350548	6.33791	0.905416	12	ATTCTCCAGGCAAGA	TTTCCCGCCAAA	+	P30
MYC	10	MA0147.3	1	0.00350726	6.34112	0.279123	11	GCCCCGGCCCG	GGCCACGTGCCC	+	E135
LHX9	5	UP00175_1	1	0.00355741	6.4318	1	15	CCACCAGGGAAGCCC	CCCATTAATTAATCACC	+	E105
FOXJ3	7	Foxj3_DBD_1	-1	0.00357595	6.46532	1	11	AGTCGTGTCCGACTC	ATTGTGTCCGT	-	E65
CEBPG	10	CEBPG_DBD	2	0.00359719	6.50371	0.72165	8	TGAGCAATTCA	ATTGCGCAAT	-	P7
ZNF423	5	MA0116.1	-4	0.00365262	6.60394	1	11	CCCTGCCACTCTGGG	GCACCCCTGGGTGCC	-	E135
KLF4	9	MA0039.3	0	0.0036607	6.61855	1	11	GGAGTGGGTTG	GCAGGGTGTGG	-	E105
SOX11	8	UP00030_2	8	0.00372233	6.72997	1	6	AATTTT	TTCATAACAATTTT	-	P7
OTP	3	UP00237_1	0	0.00372488	6.73459	1	15	AGAAGTTAAAGAACT	CGTAATTAATTAATTGG	+	P7
EGR3	2	EGR3_DBD	2	0.0037371	6.75667	0.448702	13	GCTGGGGGCGGAGGG	AGTGCGTGGGCGTAG	-	E135
KLF9	8	MA1107.1	-2	0.00376717	6.81104	1	13	CTGGAGTGGGTTGCC	GGTGGGTGTGGCC	-	E135
GLIS3	8	GLIS3_DBD	-1	0.00380012	6.87061	1	14	TGAGACCCCAGGGAC	GACCCCCCACGAAG	+	P30
FOXG1	9	Foxg1_DBD_2	-1	0.00382061	6.90767	1	12	GGTTTGGGGCCTGCA	GATTGTGTCCGG	-	E135
SMAD4	4	MA1153.1	-4	0.00382792	6.92087	0.988696	8	TTCTTGCCTGGAGAA	TGTCTAGA	+	E85
CTCF	7	MA0139.1	3	0.00391032	7.06987	1	15	CCACCAGGGAAGCCC	TGGCCACCAGGGGGCGCTA	+	E85
HNF4G	9	MA0484.1	0	0.00396018	7.16	1	15	TGGACAGAGGAGCCT	TGGACTTTGGACTCT	-	E65
ZEB1	10	MA0103.3	1	0.00409145	7.39733	0.293104	10	GCCCCGGCCCG	CCCACCTGCGC	+	E135
CDX1	8	UP00240_1	1	0.00411459	7.43918	1	6	AATTTT	TAATTTTATTACCTTA	-	P7
HINFP	7	MA0131.2	-4	0.00419212	7.57935	0.487098	11	GCCACCGCTGCCGCC	CCGCGGACGTTG	-	E135
BCL6	4	MA0463.1	-2	0.00425268	7.68884	0.90789	13	ATTCTCCAGGCAAGA	TTTCCTAGAAAGCA	+	P30
HOXC12	9	HOXC12_DBD_1	0	0.00429839	7.77149	1	7	TTTTCTT	TTTTATTAC	-	P7
GATA6	7	MA1104.1	0	0.00431619	7.80367	1	12	TAACTCATCTCT	TTTCTTATCTTTT	-	P7
FOXO3	4	FOXO3_full_3	-7	0.00432239	7.81489	0.409273	8	GGCCGAGGGGAGGGG	GTGTGGGGAAA	-	E135
FOXJ1	2	UP00041_1	1	0.00432621	7.82179	1	15	TTTTTTTTTTTTTTT	AATTTTTGTTTACTTT	-	E85
SMAD4	4	MA1153.1	-4	0.00437242	7.90533	0.90789	8	ATTCTCCAGGCAAGA	TCTAGACA	-	P30
PITX3	3	UP00265_1	1	0.00437444	7.90898	0.988622	14	CGGGGCTCCCCTGG	AGGGGGATTAGCTGCC	+	E135
FOXJ1	1	UP00041_1	-1	0.00442006	7.99146	1	14	AAAAAAAAAAAAAAA	AAAGTAAACAAAAATT	+	E65
HINFP	6	MA0131.2	-2	0.00444007	8.02764	0.362724	12	GGCCGGGGCTGGGGC	CAACGTCCGCGG	+	P30
ZIC1	6	UP00102_1	3	0.00444477	8.03615	0.362724	11	GGCCGGGGCTGGGGC	CACCCCCGGGGGGG	+	P30
PBX3	5	MA1114.1	2	0.0044597	8.06314	1	15	CCCTGCCACTCTGGG	CCGCCTGTCACTCACCC	-	E135
STAT3	4	MA0144.2	-2	0.00451936	8.17101	0.90789	11	ATTCTCCAGGCAAGA	TTTCCCAGAAG	-	P30
ESRRA	3	UP00079_2	0	0.00453361	8.19677	0.999998	15	GGCTTCAATCCATGG	GCCCTTGACCCCTCGCC	-	E105
NR2E1	3	NR2E1_full_1	0	0.00454464	8.21671	1	9	AGAAGTTAAAGAACT	AAAAGTCAA	+	P7
FOXJ1	2	UP00041_1	0	0.00455693	8.23893	1	15	AAAAAAAAAAAAAAA	AAAGTAAACAAAAATT	+	P30
ASCL1	10	MA1100.1	-1	0.00460096	8.31854	0.310773	13	GGGCGGGGGTGGGGG	GCAGCAGCTGGCG	+	E65
SPDEF	8	SPDEF_DBD_3	2	0.00463486	8.37983	1	14	AGGAAGAAAGAGAAG	GCAGTAAGAAGTATAC	+	E65
ZIC3	10	ZIC3_full	-2	0.00470953	8.51483	1	13	CTGGCACCCCACTCC	GACCCCCCGCTGCGC	+	E85
NFATC3	1	MA0625.1	-4	0.00472119	8.53592	0.458975	10	AATGAATGAATAAAT	AATGGAAAAT	-	E135
EGR1	9	UP00007_2	3	0.00472731	8.54698	1	11	GGAGTGGGTTG	TGCGGAGTGGGACTGG	+	E105
SOX17	1	UP00014_1	0	0.00481728	8.70964	1	15	AAAAAAAAAAAAAAA	ATAAACAATTAATCA	+	E65
RUNX1	10	MA0002.2	-1	0.00488431	8.83082	1	11	CAGAGCGCAGGCTC	AAACCACAGAC	-	E105
RARA	3	MA1149.1	0	0.00494582	8.94205	0.728759	15	GGGGAGGGGGAGAGG	GAGGTCATGTAGAGGTCA	+	P30
RARA	10	UP00048_2	5	0.00495153	8.95236	0.341075	11	GCCCCGGCCCG	TACTTGACCCCGCTCT	-	E135
NKX2-2	9	UP00231_1	1	0.00497272	8.99068	1	15	ATACTGGAGTGGGTT	AATTTTCAAGTGGTTAA	-	P30
CDX2	8	UP00133_1	1	0.00498562	9.014	1	6	AATTTT	AAATTTTATTACCGTT	-	P7
HOXC13	8	UP00173_1	1	0.00498562	9.014	1	6	AATTTT	AAATTTTACGAGCTTT	-	P7
ETV6	5	ETV6_full_1	2	0.0049907	9.02318	1	11	TTTCCTCCTCC	CACTTCCGCTTCCGG	-	E65
MTF1	8	UP00097_2	0	0.00499078	9.02333	1	14	AAGAAAAAAAAGAAA	AAATAAGAAAAAAC	+	E105
PRDM1	8	PRDM1_full	0	0.00500217	9.04392	1	15	AGGAAGAAAGAGAAG	AGAAAGTGAAAGTGA	+	E65
ESR2	2	MA0258.2	3	0.00500254	9.04459	1	8	TCAGCCAG	AGGTCACCCTGACCT	+	P7
FOXL1	2	UP00061_2	1	0.00501264	9.06285	1	15	TTTTTTTTTTTTTTT	TGTTTTGTTTTGATAT	-	E85
FOXA2	2	UP00073_1	2	0.0050222	9.08014	1	15	TTTTTTTTTTTTTTT	GTCTTTGTTTACTTTTT	-	E85
HOXD13	9	Hoxd13_DBD_1	1	0.00505421	9.13802	1	7	TTTTCTT	TTTTTATTGG	-	P7
ESRRA	10	UP00079_2	0	0.00506429	9.15623	0.323743	15	GGGCGGGGGTGGGGG	GGCGAGGGGTCAAGGGC	+	E65
MEIS1	9	MEIS1_DBD	0	0.00510587	9.23142	1	7	TGGACAGAGGAGCCT	TTGACAG	+	E65
E2F2	9	E2F2_DBD_2	1	0.00516512	9.33854	1	15	GGTTTGGGGCCTGCA	AATTTTGGCGCCAAAATG	+	E135
HOXD12	9	HOXD12_DBD_1	0	0.00518405	9.37276	1	7	TTTTCTT	TTTTATTAC	-	P7
HOXC9	3	UP00197_1	-1	0.00519951	9.40071	1	14	AGAAGTTAAAGAACT	ATAATTAATGACCTCC	-	P7
MAF	10	MA0501.1	5	0.00521263	9.42444	0.72165	10	TGAGCAATTCA	ATGACTCAGCAATTT	+	P7
SPDEF	6	SPDEF_DBD_3	4	0.00522738	9.45111	1	11	ACATATTTCTG	GTATACTTCTTACTGC	-	P7
ALX1	7	MA0854.1	5	0.00524885	9.48992	1	12	TAACTCATCTCT	CGAATTAATTAATCACC	+	P7
TCF12	7	MA0521.1	-2	0.00540157	9.76604	0.5559	11	GCCACCGCTGCCGCC	AACAGCTGCAG	+	E135
GABPA	7	MA0062.2	-2	0.00541164	9.78425	0.781452	11	CCGCTGCTGCTGGTG	GCCACTTCCGG	-	E105
ELK1	2	ELK1_full_2	1	0.00546704	9.8844	0.559839	15	GCTGGGGGCGGAGGG	CACTTCCGCCGGAAGTG	-	E135
CTCFL	2	MA1102.1	2	0.00552652	9.99194	0.559839	12	GCTGGGGGCGGAGGG	CACCAGGGGGCACC	+	E135
