# Supplementary material for: Comprehensive transcriptome and methylome analysis delineates the biological basis of hair follicle development and wool-related traits in Merino sheep
Source: BMC Biol. 2021 Sep 9;19:197. doi: 10.1186/s12915-021-01127-9 (PMC8427949; doi:10.1186/s12915-021-01127-9)
Supplement: Supplementary file 12 — Additional file 12: Table S6. Number of significantly (FDR < 0.05) enriched lncRNAs and miRNAs. [file 12915_2021_1127_MOESM12_ESM.xlsx]

## Sheet: Sheet1
Table S6. Number of significantly (FDR<0.05) enriched lncRNAs and miRNAs.
Stage	Number of significantly enriched lncRNA	Number of significantly enriched miRNA
E65	0	54
E85	187	0
E105	272	0
E135	0	0
P7	0	0
P30	0	0
Sum	459	54
