# Supplementary material for: Comprehensive transcriptome and methylome analysis delineates the biological basis of hair follicle development and wool-related traits in Merino sheep
Source: BMC Biol. 2021 Sep 9;19:197. doi: 10.1186/s12915-021-01127-9 (PMC8427949; doi:10.1186/s12915-021-01127-9)
Supplement: Supplementary file 13 — Additional file 13: Table S7. Number of the negatively correlated (Pearson correlation coefficient (PCC) < -0.7) miRNA-targets pairs. [file 12915_2021_1127_MOESM13_ESM.xlsx]

## Sheet: Sheet1
Table S7. Number of the negatively correlated (Pearson correlation coefficient (PCC) <-0.7) miRNA-targets pairs.
Transcripts	Number of ncRNA	Number of miRNA	Number of pairs (PCC<-0.7)
PCG	1110	117	1644
lncRNA	1714	116	2091
circRNA	1854	117	671
