# Supplementary material for: Comprehensive transcriptome and methylome analysis delineates the biological basis of hair follicle development and wool-related traits in Merino sheep
Source: BMC Biol. 2021 Sep 9;19:197. doi: 10.1186/s12915-021-01127-9 (PMC8427949; doi:10.1186/s12915-021-01127-9)
Supplement: Supplementary file 14 — Additional file 14: Table S8. Number of the positively correlated (Pearson correlation coefficient (PCC) > 0.7) endogenous RNA (ceRNA) pairs targeted by a common miRNA (P < 0.05). [file 12915_2021_1127_MOESM14_ESM.xlsx]

## Sheet: Sheet1
Table S8. Number of the positively correlated (Pearson correlation coefficient (PCC) >0.7) endogenous RNA (ceRNA) pairs targeted by a common miRNA (P < 0.05).
Transcripts	Number of ncRNA	Number of PCG	Number of miRNA	Number of pairs (PCC> 0.7, P<0.05)
circRNA	213	210	32	1505
lncRNA	403	400	89	4851
