# Supplementary material for: Comprehensive transcriptome and methylome analysis delineates the biological basis of hair follicle development and wool-related traits in Merino sheep
Source: BMC Biol. 2021 Sep 9;19:197. doi: 10.1186/s12915-021-01127-9 (PMC8427949; doi:10.1186/s12915-021-01127-9)
Supplement: Supplementary file 16 — Additional file 16: Table S9. Significant GWAS signal enrichment results in wool and growth traits. [file 12915_2021_1127_MOESM16_ESM.xlsx]

## Sheet: PCGs
Table S9. Significant GWAS signal enrichment results in wool and growth traits.
Up-regulated PCGs							Down-regulated PCGs
Stage	setT	nset	P_value	FDR_value	Trait		Stage	setT	nset	P_value	FDR_value	Trait
E65	7.80882e-06	15709	0.5247	0.5247	MFD		E65	6.90832e-06	13732	0.4354	0.5469	MFD
E85	8.47504e-06	14714	0.0247	0.0741	MFD		E85	5.44418e-06	10970	0.517	0.5469	MFD
E105	7.40549e-06	12160	0.0061	0.0366	MFD		E105	6.02645e-06	10427	0.0297	0.1782	MFD
E135	5.66896e-06	11198	0.4141	0.49692	MFD		E135	5.3942e-06	10956	0.5469	0.5469	MFD
P7	5.18183e-06	10027	0.3076	0.4614	MFD		P7	9.0247e-06	16609	0.1038	0.3114	MFD
P30	5.84816e-06	10620	0.0936	0.1872	MFD		P30	8.40169e-06	16439	0.3602	0.5469	MFD
E65	7.40966e-06	15709	0.7511	0.7511	CV		E65	8.02668e-06	13732	0.0098	0.0588	CV
E85	7.36638e-06	14714	0.4197	0.50364	CV		E85	6.03377e-06	10970	0.0851	0.2553	CV
E105	7.11843e-06	12160	0.0114	0.0396	CV		E105	5.4661e-06	10427	0.2124	0.4248	CV
E135	5.70584e-06	11198	0.3358	0.50364	CV		E135	5.33733e-06	10956	0.5609	0.84135	CV
P7	5.08266e-06	10027	0.3548	0.50364	CV		P7	7.57938e-06	16609	0.8808	0.8808	CV
P30	6.2354e-06	10620	0.0132	0.0396	CV		P30	7.62472e-06	16439	0.8211	0.8808	CV
E65	3.47787e-06	15709	0.0076	0.043	CN		E65	2.85169e-06	13732	0.0379	0.2274	CN
E85	2.68239e-06	14714	0.4256	0.51072	CN		E85	1.91464e-06	10970	0.636	0.7854	CN
E105	2.60531e-06	12160	0.0215	0.043	CN		E105	1.9571e-06	10427	0.2941	0.6656	CN
E135	1.92223e-06	11198	0.7373	0.7373	CN		E135	2.03731e-06	10956	0.3328	0.6656	CN
P7	1.99219e-06	10027	0.1169	0.17535	CN		P7	2.81978e-06	16609	0.7854	0.7854	CN
P30	2.31383e-06	10620	0.0157	0.043	CN		P30	2.80993e-06	16439	0.7654	0.7854	CN
E65	1.18509e-06	15709	0.6228	0.74736	MSL		E65	1.19577e-06	13732	0.0426	0.2556	MSL
E85	1.11935e-06	14714	0.5721	0.74736	MSL		E85	8.92157e-07	10970	0.2326	0.4652	MSL
E105	1.1022e-06	12160	0.015	0.09	MSL		E105	8.78325e-07	10427	0.118	0.354	MSL
E135	9.89059e-07	11198	0.0369	0.1107	MSL		E135	8.06497e-07	10956	0.7215	0.792	MSL
P7	7.10882e-07	10027	0.8635	0.8635	MSL		P7	1.21071e-06	16609	0.792	0.792	MSL
P30	8.76961e-07	10620	0.1778	0.3556	MSL		P30	1.24069e-06	16439	0.6202	0.792	MSL
E65	3.30824e-07	15709	0.3872	0.5808	GFW		E65	3.44409e-07	13732	0.0038	0.0228	GFW
E85	2.85876e-07	14714	0.8136	0.8136	GFW		E85	2.23673e-07	10970	0.5622	0.8433	GFW
E105	2.76731e-07	12160	0.0862	0.3592	GFW		E105	2.36083e-07	10427	0.1096	0.3288	GFW
E135	2.49965e-07	11198	0.1443	0.3592	GFW		E135	2.24022e-07	10956	0.5417	0.8433	GFW
P7	2.01542e-07	10027	0.6306	0.75672	GFW		P7	3.05456e-07	16609	0.9649	0.9649	GFW
P30	2.34803e-07	10620	0.1796	0.3592	GFW		P30	3.1237e-07	16439	0.8992	0.9649	GFW
E65	3.21012e-05	15709	0.6485	0.6485	LW		E65	3.70286e-05	13732	0.0003	0.0018	LW
E85	3.0723e-05	14714	0.5225	0.627	LW		E85	2.68828e-05	10970	0.0227	0.0454	LW
E105	3.01268e-05	12160	0.0162	0.0972	LW		E105	2.57994e-05	10427	0.017	0.0454	LW
E135	2.48256e-05	11198	0.224	0.336	LW		E135	2.45088e-05	10956	0.2009	0.30135	LW
P7	2.22783e-05	10027	0.217	0.336	LW		P7	3.48113e-05	16609	0.5062	0.60744	LW
P30	2.56253e-05	10620	0.0376	0.1128	LW		P30	3.11822e-05	16439	0.9331	0.9331	LW

## Sheet: miRNA_targets
Up-regulated miRNA_targets							Down-regulated miRNA_targets
Stage	setT	nset	P_value	FDR_value	Trait		Stage	setT	nset	P_value	FDR_value	Trait
E65	8.75062e-06	16841	0.2615	0.49824	MFD		E65	1.13892e-05	21361	0.1281	0.20685	MFD
E85	8.25292e-06	17582	0.842	0.842	MFD		E85	1.13491e-05	22941	0.5766	0.5766	MFD
E105	8.93878e-06	17421	0.3339	0.49824	MFD		E105	1.30934e-05	24762	0.1379	0.20685	MFD
E135	1.21271e-05	22554	0.0936	0.49824	MFD		E135	9.60032e-06	17216	0.0442	0.1326	MFD
P7	1.17003e-05	22668	0.2803	0.49824	MFD		P7	1.21685e-05	22146	0.042	0.1326	MFD
P30	1.04279e-05	20642	0.4152	0.49824	MFD		P30	9.00538e-06	18177	0.552	0.5766	MFD
E65	9.16715e-06	16841	0.0652	0.1035	CV		E65	1.20087e-05	21361	0.0124	0.0248	CV
E85	9.33924e-06	17582	0.1232	0.1232	CV		E85	1.26291e-05	22941	0.0259	0.03885	CV
E105	9.29966e-06	17421	0.1099	0.1232	CV		E105	1.40215e-05	24762	0.0054	0.0248	CV
E135	1.29071e-05	22554	0.0037	0.0222	CV		E135	9.12405e-06	17216	0.1364	0.1364	CV
P7	1.25137e-05	22668	0.0229	0.0687	CV		P7	1.24179e-05	22146	0.0106	0.0248	CV
P30	1.10879e-05	20642	0.069	0.1035	CV		P30	9.73845e-06	18177	0.0906	0.10872	CV
E65	2.94841e-06	16841	0.6666	0.79992	CN		E65	3.76771e-06	21361	0.631	0.7572	CN
E85	2.93381e-06	17582	0.8771	0.8771	CN		E85	4.08516e-06	22941	0.565	0.7572	CN
E105	3.08665e-06	17421	0.6033	0.79992	CN		E105	5.03873e-06	24762	0.0212	0.1272	CN
E135	4.65738e-06	22554	0.0183	0.1098	CN		E135	3.3549e-06	17216	0.1246	0.3524	CN
P7	4.20278e-06	22668	0.3194	0.6388	CN		P7	4.2164e-06	22146	0.1762	0.3524	CN
P30	3.93385e-06	20642	0.1861	0.5583	CN		P30	2.97197e-06	18177	0.936	0.936	CN
E65	1.3008e-06	16841	0.49	0.588	MSL		E65	1.66912e-06	21361	0.3968	0.3968	MSL
E85	1.30118e-06	17582	0.7454	0.7454	MSL		E85	1.87137e-06	22941	0.1436	0.3968	MSL
E105	1.39055e-06	17421	0.2972	0.4458	MSL		E105	2.03445e-06	24762	0.1084	0.3968	MSL
E135	1.86338e-06	22554	0.1048	0.4142	MSL		E135	1.37075e-06	17216	0.2951	0.3968	MSL
P7	1.83822e-06	22668	0.1829	0.4142	MSL		P7	1.73204e-06	22146	0.395	0.3968	MSL
P30	1.66745e-06	20642	0.2071	0.4142	MSL		P30	1.46455e-06	18177	0.2258	0.3968	MSL
E65	3.99878e-07	16841	0.012	0.036	GFW		E65	4.94401e-07	21361	0.0228	0.0518	GFW
E85	3.79707e-07	17582	0.228	0.228	GFW		E85	5.05372e-07	22941	0.1232	0.1232	GFW
E105	4.0064e-07	17421	0.0444	0.08505	GFW		E105	5.64999e-07	24762	0.0259	0.0518	GFW
E135	5.32563e-07	22554	0.0074	0.036	GFW		E135	4.14979e-07	17216	0.0053	0.0318	GFW
P7	4.92131e-07	22668	0.1786	0.21432	GFW		P7	4.97019e-07	22146	0.0632	0.0948	GFW
P30	4.66098e-07	20642	0.0567	0.08505	GFW		P30	4.05886e-07	18177	0.097	0.1164	GFW
E65	3.77184e-05	16841	0.1565	0.23475	LW		E65	4.9167e-05	21361	0.0573	0.08595	LW
E85	3.81121e-05	17582	0.2992	0.35904	LW		E85	5.37858e-05	22941	0.0232	0.08595	LW
E105	3.67307e-05	17421	0.4687	0.4687	LW		E105	5.4747e-05	24762	0.167	0.1859	LW
E135	5.19527e-05	22554	0.0461	0.23475	LW		E135	4.06669e-05	17216	0.0304	0.08595	LW
P7	5.06375e-05	22668	0.1245	0.23475	LW		P7	5.08074e-05	22146	0.0557	0.08595	LW
P30	4.62566e-05	20642	0.1263	0.23475	LW		P30	4.02619e-05	18177	0.1859	0.1859	LW

## Sheet: circRNAs
Up-regulated circRNAs							Down-regulated circRNAs
Stage	setT	nset	P_value	FDR_value	Trait		Stage	setT	nset	P_value	FDR_value	Trait
E65	3.96144e-06	6455	0.0126	0.0756	MFD		E65	3.89128e-06	6997	0.0929	0.13935	MFD
E85	3.64842e-06	7740	0.7625	0.7625	MFD		E85	3.74944e-06	7055	0.2015	0.2418	MFD
E105	3.9482e-06	8097	0.6074	0.72888	MFD		E105	4.12214e-06	7265	0.0535	0.107	MFD
E135	4.01689e-06	7960	0.4422	0.6633	MFD		E135	4.09507e-06	7216	0.0521	0.107	MFD
P7	3.9185e-06	7611	0.3292	0.6584	MFD		P7	3.40393e-06	6797	0.4669	0.4669	MFD
P30	3.91701e-06	7388	0.2115	0.6345	MFD		P30	3.98562e-06	6545	0.0122	0.0732	MFD
E65	4.03853e-06	6455	0.0049	0.0294	CV		E65	4.31755e-06	6997	0.004	0.012	CV
E85	4.10397e-06	7740	0.1781	0.26715	CV		E85	4.18642e-06	7055	0.0117	0.02175	CV
E105	3.64334e-06	8097	0.8885	0.8885	CV		E105	4.45433e-06	7265	0.003	0.012	CV
E135	3.91193e-06	7960	0.5162	0.61944	CV		E135	4.24888e-06	7216	0.0145	0.02175	CV
P7	4.26666e-06	7611	0.0453	0.0906	CV		P7	3.57548e-06	6797	0.2148	0.2148	CV
P30	4.18851e-06	7388	0.0367	0.0906	CV		P30	3.73311e-06	6545	0.0439	0.05268	CV
E65	1.09938e-06	6455	0.7314	0.9062	CN		E65	1.41143e-06	6997	0.0963	0.2889	CN
E85	1.25172e-06	7740	0.9062	0.9062	CN		E85	1.34736e-06	7055	0.2374	0.38235	CN
E105	1.33484e-06	8097	0.8551	0.9062	CN		E105	1.65106e-06	7265	0.0075	0.045	CN
E135	1.58798e-06	7960	0.1034	0.3312	CN		E135	1.36702e-06	7216	0.2549	0.38235	CN
P7	1.50421e-06	7611	0.1266	0.3312	CN		P7	1.16061e-06	6797	0.7277	0.7277	CN
P30	1.43549e-06	7388	0.1656	0.3312	CN		P30	1.17477e-06	6545	0.5029	0.60348	CN
E65	4.64549e-07	6455	0.7835	0.9333	MSL		E65	6.75529e-07	6997	0.003	0.009	MSL
E85	5.31734e-07	7740	0.9333	0.9333	MSL		E85	6.87701e-07	7055	0.0023	0.009	MSL
E105	6.4719e-07	8097	0.3086	0.6172	MSL		E105	5.79295e-07	7265	0.3259	0.6518	MSL
E135	5.75614e-07	7960	0.7983	0.9333	MSL		E135	5.62971e-07	7216	0.437	0.6555	MSL
P7	6.46941e-07	7611	0.0964	0.4122	MSL		P7	4.97378e-07	6797	0.729	0.8748	MSL
P30	6.18382e-07	7388	0.1374	0.4122	MSL		P30	4.3996e-07	6545	0.9541	0.9541	MSL
E65	1.38764e-07	6455	0.3019	0.45285	GFW		E65	1.64181e-07	6997	0.0549	0.10125	GFW
E85	1.51214e-07	7740	0.7647	0.7647	GFW		E85	1.6917e-07	7055	0.0271	0.10125	GFW
E105	1.73678e-07	8097	0.2968	0.45285	GFW		E105	1.68014e-07	7265	0.0675	0.10125	GFW
E135	1.64491e-07	7960	0.4989	0.59868	GFW		E135	1.53852e-07	7216	0.3203	0.3203	GFW
P7	1.65742e-07	7611	0.2355	0.45285	GFW		P7	1.47412e-07	6797	0.2533	0.30396	GFW
P30	1.69665e-07	7388	0.0783	0.45285	GFW		P30	1.53718e-07	6545	0.0542	0.10125	GFW
E65	1.22372e-05	6455	0.8692	0.8692	LW		E65	1.53132e-05	6997	0.2944	0.63345	LW
E85	1.68576e-05	7740	0.3093	0.40404	LW		E85	1.50282e-05	7055	0.4223	0.63345	LW
E105	1.85045e-05	8097	0.1296	0.3888	LW		E105	1.805e-05	7265	0.0165	0.099	LW
E135	1.7364e-05	7960	0.2981	0.40404	LW		E135	1.55208e-05	7216	0.366	0.63345	LW
P7	1.90019e-05	7611	0.0136	0.0816	LW		P7	1.3976e-05	6797	0.5925	0.6547	LW
P30	1.59787e-05	7388	0.3367	0.40404	LW		P30	1.32834e-05	6545	0.6547	0.6547	LW

## Sheet: circRNA targets
Up-regulated circRNA targets							Down-regulated circRNA_targets
Stage	setT	nset	P_value	FDR_value	Trait		Stage	setT	nset	P_value	FDR_value	Trait
E65	1.56323e-05	27762	0.014	0.0438	MFD		E65	1.57488e-05	30283	0.2149	0.40905	MFD
E85	1.68786e-05	32431	0.2055	0.2466	MFD		E85	1.56414e-05	31819	0.6303	0.6303	MFD
E105	1.72822e-05	32813	0.1483	0.22245	MFD		E105	1.67068e-05	32475	0.2727	0.40905	MFD
E135	1.74555e-05	31388	0.0146	0.0438	MFD		E135	1.69878e-05	33428	0.3713	0.44556	MFD
P7	1.62215e-05	30795	0.1467	0.22245	MFD		P7	1.63786e-05	30449	0.0767	0.2301	MFD
P30	1.444e-05	29710	0.7151	0.7151	MFD		P30	1.61871e-05	29158	0.0171	0.1026	MFD
E65	1.53122e-05	27762	0.0215	0.043	CV		E65	1.64947e-05	30283	0.026	0.052	CV
E85	1.67306e-05	32431	0.1913	0.1936	CV		E85	1.6754e-05	31819	0.1007	0.1111	CV
E105	1.69475e-05	32813	0.1936	0.1936	CV		E105	1.84072e-05	32475	0.0023	0.0138	CV
E135	1.82828e-05	31388	0.0012	0.0072	CV		E135	1.75331e-05	33428	0.1111	0.1111	CV
P7	1.70785e-05	30795	0.0116	0.0348	CV		P7	1.63511e-05	30449	0.0542	0.0813	CV
P30	1.5695e-05	29710	0.101	0.1515	CV		P30	1.60001e-05	29158	0.0251	0.052	CV
E65	4.76564e-06	27762	0.7953	0.8697	CN		E65	5.98482e-06	30283	0.0522	0.2373	CN
E85	5.64553e-06	32431	0.7499	0.8697	CN		E85	5.76464e-06	31819	0.4542	0.54504	CN
E105	5.58126e-06	32813	0.8697	0.8697	CN		E105	6.32778e-06	32475	0.0791	0.2373	CN
E135	5.95851e-06	31388	0.1721	0.3442	CN		E135	6.30267e-06	33428	0.2024	0.4048	CN
P7	5.96709e-06	30795	0.0984	0.3442	CN		P7	5.62067e-06	30449	0.333	0.4995	CN
P30	5.68591e-06	29710	0.1429	0.3442	CN		P30	5.10879e-06	29158	0.6902	0.6902	CN
E65	1.98932e-06	27762	0.9169	0.9169	MSL		E65	2.57565e-06	30283	0.0281	0.1686	MSL
E85	2.60563e-06	32431	0.2066	0.24792	MSL		E85	2.60288e-06	31819	0.1232	0.24984	MSL
E105	2.66428e-06	32813	0.148	0.24792	MSL		E105	2.60368e-06	32475	0.2082	0.24984	MSL
E135	2.53177e-06	31388	0.1796	0.24792	MSL		E135	2.70581e-06	33428	0.1606	0.24984	MSL
P7	2.56071e-06	30795	0.0721	0.2163	MSL		P7	2.46501e-06	30449	0.1776	0.24984	MSL
P30	2.55339e-06	29710	0.0152	0.0912	MSL		P30	2.23302e-06	29158	0.5578	0.5578	MSL
E65	5.90086e-07	27762	0.2947	0.47076	GFW		E65	6.7525e-07	30283	0.0618	0.1652	GFW
E85	6.83887e-07	32431	0.3344	0.47076	GFW		E85	7.05027e-07	31819	0.0826	0.1652	GFW
E105	6.86545e-07	32813	0.3923	0.47076	GFW		E105	6.9142e-07	32475	0.2715	0.40725	GFW
E135	6.89568e-07	31388	0.1058	0.47076	GFW		E135	6.68795e-07	33428	0.7584	0.7584	GFW
P7	6.46064e-07	30795	0.3867	0.47076	GFW		P7	6.18329e-07	30449	0.6441	0.7584	GFW
P30	6.085e-07	29710	0.5682	0.5682	GFW		P30	6.64583e-07	29158	0.0256	0.1536	GFW
E65	5.44302e-05	27762	0.9	0.9	LW		E65	6.81551e-05	30283	0.0844	0.2532	LW
E85	7.36647e-05	32431	0.0564	0.1128	LW		E85	6.96266e-05	31819	0.2011	0.4022	LW
E105	6.96053e-05	32813	0.4223	0.50676	LW		E105	7.41396e-05	32475	0.0508	0.2532	LW
E135	7.49419e-05	31388	0.0041	0.0123	LW		E135	7.00269e-05	33428	0.5305	0.5305	LW
P7	7.3928e-05	30795	0.0032	0.0123	LW		P7	6.43739e-05	30449	0.4528	0.5305	LW
P30	6.68196e-05	29710	0.0941	0.14115	LW		P30	6.12601e-05	29158	0.4981	0.5305	LW

## Sheet: lncRNAs
Up-regulated lncRNAs							Down-regulated lncRNAs
Stage	setT	nset	P_value	FDR_value	Trait		Stage	setT	nset	P_value	FDR_value	Trait
E65	6.61339e-06	12428	0.2027	0.24324	MFD		E65	5.95721e-06	11772	0.4178	0.52788	MFD
E85	7.9763e-06	14797	0.1398	0.2097	MFD		E85	5.74244e-06	10570	0.1409	0.2818	MFD
E105	8.47363e-06	14468	0.0167	0.1002	MFD		E105	6.64606e-06	13477	0.5645	0.5645	MFD
E135	7.14348e-06	13982	0.3652	0.3652	MFD		E135	7.28962e-06	14496	0.4399	0.52788	MFD
P7	7.3025e-06	13491	0.1378	0.2097	MFD		P7	7.8344e-06	12949	0.0084	0.0504	MFD
P30	7.41175e-06	12929	0.0374	0.1122	MFD		P30	7.55582e-06	13241	0.0451	0.1353	MFD
E65	6.38277e-06	12428	0.3076	0.36912	CV		E65	6.32186e-06	11772	0.1508	0.2727	CV
E85	7.11223e-06	14797	0.6372	0.6372	CV		E85	5.3175e-06	10570	0.401	0.4577	CV
E105	7.53477e-06	14468	0.2315	0.34725	CV		E105	6.6968e-06	13477	0.4577	0.4577	CV
E135	7.41632e-06	13982	0.1627	0.34725	CV		E135	7.64298e-06	14496	0.1818	0.2727	CV
P7	7.13461e-06	13491	0.1814	0.34725	CV		P7	7.44995e-06	12949	0.0257	0.1542	CV
P30	6.85131e-06	12929	0.1683	0.34725	CV		P30	7.03745e-06	13241	0.1662	0.2727	CV
E65	2.41369e-06	12428	0.1757	0.4738	CN		E65	1.91046e-06	11772	0.892	0.892	CN
E85	2.60525e-06	14797	0.6003	0.6003	CN		E85	2.14308e-06	10570	0.0869	0.1738	CN
E105	2.6453e-06	14468	0.4136	0.49632	CN		E105	2.5664e-06	13477	0.2333	0.34995	CN
E135	2.57312e-06	13982	0.3771	0.49632	CN		E135	2.91376e-06	14496	0.0846	0.1738	CN
P7	2.62909e-06	13491	0.1595	0.4738	CN		P7	2.20925e-06	12949	0.73	0.876	CN
P30	2.46078e-06	12929	0.2369	0.4738	CN		P30	2.69925e-06	13241	0.0725	0.1738	CN
E65	9.51572e-07	12428	0.5187	0.825	MSL		E65	9.28337e-07	11772	0.3763	0.69864	MSL
E85	1.1208e-06	14797	0.5826	0.825	MSL		E85	7.99545e-07	10570	0.5822	0.69864	MSL
E105	1.03054e-06	14468	0.8572	0.8572	MSL		E105	1.0654e-06	13477	0.3497	0.69864	MSL
E135	1.15868e-06	13982	0.1567	0.7845	MSL		E135	1.14089e-06	14496	0.3779	0.69864	MSL
P7	1.00381e-06	13491	0.6875	0.825	MSL		P7	8.84596e-07	12949	0.9399	0.9399	MSL
P30	1.04114e-06	12929	0.2615	0.7845	MSL		P30	1.00545e-06	13241	0.5701	0.69864	MSL
E65	2.5183e-07	12428	0.5934	0.71208	GFW		E65	3.03145e-07	11772	0.003	0.018	GFW
E85	2.75995e-07	14797	0.9198	0.9198	GFW		E85	2.53811e-07	10570	0.0305	0.0915	GFW
E105	3.13176e-07	14468	0.2472	0.3708	GFW		E105	2.70474e-07	13477	0.6487	0.9147	GFW
E135	3.13542e-07	13982	0.1234	0.2468	GFW		E135	3.25697e-07	14496	0.1149	0.2298	GFW
P7	3.36145e-07	13491	0.0043	0.0129	GFW		P7	2.41146e-07	12949	0.9147	0.9147	GFW
P30	3.24254e-07	12929	0.0039	0.0129	GFW		P30	2.48777e-07	13241	0.8924	0.9147	GFW
E65	2.58982e-05	12428	0.5285	0.7542	LW		E65	2.60343e-05	11772	0.2515	0.3849	LW
E85	2.91585e-05	14797	0.7978	0.7978	LW		E85	2.33581e-05	10570	0.2542	0.3849	LW
E105	2.97257e-05	14468	0.6109	0.7542	LW		E105	3.0034e-05	13477	0.2041	0.3849	LW
E135	2.86422e-05	13982	0.6285	0.7542	LW		E135	3.18658e-05	14496	0.2566	0.3849	LW
P7	3.27428e-05	13491	0.0284	0.1704	LW		P7	2.30678e-05	12949	0.9839	0.9839	LW
P30	2.90272e-05	12929	0.1816	0.5448	LW		P30	2.78468e-05	13241	0.4769	0.57228	LW

## Sheet: lncRNA targets
Up-regulated lncRNA targets							Down-regulated lncRNA_targets
Stage	setT	nset	P_value	FDR_value	Trait		Stage	setT	nset	P_value	FDR_value	Trait
E65	1.24765e-05	25196	0.557	0.77472	MFD		E65	1.13306e-05	24259	0.8977	0.8977	MFD
E85	1.30268e-05	26549	0.6288	0.77472	MFD		E85	1.14025e-05	23297	0.6409	0.8977	MFD
E105	1.31145e-05	25655	0.3218	0.77472	MFD		E105	1.23663e-05	25593	0.74	0.8977	MFD
E135	1.22833e-05	24936	0.6039	0.77472	MFD		E135	1.23592e-05	25695	0.757	0.8977	MFD
P7	1.22947e-05	25792	0.8225	0.8225	MFD		P7	1.2595e-05	24900	0.3922	0.8977	MFD
P30	1.24721e-05	25475	0.6456	0.77472	MFD		P30	1.28949e-05	25788	0.4747	0.8977	MFD
E65	1.25121e-05	25196	0.4688	0.4688	CV		E65	1.22728e-05	24259	0.3297	0.5366	CV
E85	1.34038e-05	26549	0.3383	0.4688	CV		E85	1.19823e-05	23297	0.2328	0.5366	CV
E105	1.36278e-05	25655	0.0821	0.4688	CV		E105	1.26593e-05	25593	0.4999	0.5366	CV
E135	1.29259e-05	24936	0.1816	0.4688	CV		E135	1.32969e-05	25695	0.1888	0.5366	CV
P7	1.32109e-05	25792	0.2428	0.4688	CV		P7	1.25091e-05	24900	0.3811	0.5366	CV
P30	1.26471e-05	25475	0.4648	0.4688	CV		P30	1.26938e-05	25788	0.5366	0.5366	CV
E65	4.47582e-06	25196	0.6013	0.6013	CN		E65	4.43141e-06	24259	0.4006	0.5749	CN
E85	4.90249e-06	26549	0.3444	0.49656	CN		E85	4.41491e-06	23297	0.1981	0.3962	CN
E105	4.72273e-06	25655	0.368	0.49656	CN		E105	4.84296e-06	25593	0.1948	0.3962	CN
E135	4.67702e-06	24936	0.2449	0.49656	CN		E135	5.08442e-06	25695	0.06	0.36	CN
P7	4.81641e-06	25792	0.2628	0.49656	CN		P7	4.4361e-06	24900	0.5749	0.5749	CN
P30	4.65644e-06	25475	0.4138	0.49656	CN		P30	4.62547e-06	25788	0.5299	0.5749	CN
E65	1.96748e-06	25196	0.4098	0.5426	MSL		E65	1.92628e-06	24259	0.2877	0.4867	MSL
E85	2.07956e-06	26549	0.3889	0.5426	MSL		E85	1.80456e-06	23297	0.4617	0.4867	MSL
E105	1.97059e-06	25655	0.5361	0.5426	MSL		E105	2.03138e-06	25593	0.2882	0.4867	MSL
E135	2.03582e-06	24936	0.1385	0.5426	MSL		E135	2.03223e-06	25695	0.3077	0.4867	MSL
P7	1.97792e-06	25792	0.5426	0.5426	MSL		P7	1.92317e-06	24900	0.4867	0.4867	MSL
P30	2.01675e-06	25475	0.3085	0.5426	MSL		P30	2.00786e-06	25788	0.4248	0.4867	MSL
E65	5.15245e-07	25196	0.5757	0.69084	GFW		E65	5.44091e-07	24259	0.0599	0.3594	GFW
E85	5.28972e-07	26549	0.7625	0.7625	GFW		E85	5.01053e-07	23297	0.2237	0.4474	GFW
E105	5.27471e-07	25655	0.534	0.69084	GFW		E105	5.14773e-07	25593	0.7117	0.8755	GFW
E135	5.3757e-07	24936	0.2059	0.4118	GFW		E135	5.52434e-07	25695	0.2172	0.4474	GFW
P7	5.74589e-07	25792	0.0705	0.4118	GFW		P7	4.96833e-07	24900	0.7508	0.8755	GFW
P30	5.56576e-07	25475	0.1419	0.4118	GFW		P30	5.03524e-07	25788	0.8755	0.8755	GFW
E65	5.30322e-05	25196	0.4838	0.59316	LW		E65	5.23069e-05	24259	0.3147	0.60255	LW
E85	5.58462e-05	26549	0.4943	0.59316	LW		E85	5.11488e-05	23297	0.2028	0.60255	LW
E105	5.3055e-05	25655	0.6182	0.6182	LW		E105	5.44285e-05	25593	0.4017	0.60255	LW
E135	5.28773e-05	24936	0.4226	0.59316	LW		E135	5.65991e-05	25695	0.177	0.60255	LW
P7	5.77986e-05	25792	0.1048	0.59316	LW		P7	5.06462e-05	24900	0.7285	0.7285	LW
P30	5.36658e-05	25475	0.4829	0.59316	LW		P30	5.41127e-05	25788	0.5057	0.60684	LW

## Sheet: DNA methylations
Up-regulated DNA methylations							Down-regulated DNA methylations
Stage	setT	nset	P_value	FDR_value	Trait		Stage	setT	nset	P_value	FDR_value	Trait
E65	3.55221e-06	6003	0.0213	0.1278	MFD		E65	2.72272e-06	6244	0.9691	0.9691	MFD
E85	3.20699e-06	6157	0.2799	0.55392	MFD		E85	3.23533e-06	6377	0.4075	0.815	MFD
E105	2.80658e-06	6409	0.9594	0.9594	MFD		E105	2.99052e-06	6216	0.6853	0.82236	MFD
E135	3.18793e-06	6346	0.4616	0.55392	MFD		E135	3.05617e-06	5969	0.3594	0.815	MFD
P7	3.3484e-06	6092	0.1011	0.3033	MFD		P7	3.10797e-06	6348	0.5985	0.82236	MFD
P30	3.30279e-06	6481	0.3758	0.55392	MFD		P30	3.23864e-06	6238	0.286	0.815	MFD
E65	3.06423e-06	6003	0.3398	0.9963	CV		E65	2.76512e-06	6244	0.9335	0.973	CV
E85	3.10058e-06	6157	0.391	0.9963	CV		E85	3.04123e-06	6377	0.6773	0.973	CV
E105	2.60801e-06	6409	0.9963	0.9963	CV		E105	3.01928e-06	6216	0.5826	0.973	CV
E135	3.0517e-06	6346	0.6434	0.9963	CV		E135	2.91059e-06	5969	0.5578	0.973	CV
P7	2.77534e-06	6092	0.8627	0.9963	CV		P7	2.73096e-06	6348	0.973	0.973	CV
P30	3.10569e-06	6481	0.6728	0.9963	CV		P30	3.22285e-06	6238	0.2699	0.973	CV
E65	1.09629e-06	6003	0.4191	0.8382	CN		E65	1.00985e-06	6244	0.9209	0.9209	CN
E85	1.14684e-06	6157	0.3153	0.8382	CN		E85	1.29255e-06	6377	0.0733	0.2199	CN
E105	1.08003e-06	6409	0.804	0.8796	CN		E105	1.07492e-06	6216	0.6853	0.9209	CN
E135	1.04881e-06	6346	0.8796	0.8796	CN		E135	1.09009e-06	5969	0.4248	0.8496	CN
P7	1.0459e-06	6092	0.7225	0.8796	CN		P7	1.04644e-06	6348	0.8773	0.9209	CN
P30	1.23398e-06	6481	0.2292	0.8382	CN		P30	1.29185e-06	6238	0.0501	0.2199	CN
E65	4.84881e-07	6003	0.2841	0.8227	MSL		E65	4.11237e-07	6244	0.9869	0.9869	MSL
E85	4.43473e-07	6157	0.8227	0.8227	MSL		E85	5.50811e-07	6377	0.0624	0.1962	MSL
E105	4.97758e-07	6409	0.4522	0.8227	MSL		E105	4.38709e-07	6216	0.8848	0.9869	MSL
E135	4.77629e-07	6346	0.6264	0.8227	MSL		E135	4.04211e-07	5969	0.9649	0.9869	MSL
P7	4.93814e-07	6092	0.234	0.8227	MSL		P7	4.91312e-07	6348	0.4685	0.937	MSL
P30	4.6994e-07	6481	0.8031	0.8227	MSL		P30	5.40037e-07	6238	0.0654	0.1962	MSL
E65	1.22179e-07	6003	0.5641	0.5641	GFW		E65	1.21537e-07	6244	0.7905	0.8505	GFW
E85	1.31767e-07	6157	0.3062	0.4593	GFW		E85	1.29933e-07	6377	0.5741	0.8505	GFW
E105	1.32132e-07	6409	0.5022	0.5641	GFW		E105	1.41241e-07	6216	0.0969	0.2907	GFW
E135	1.39409e-07	6346	0.1901	0.3802	GFW		E135	1.32258e-07	5969	0.1669	0.3338	GFW
P7	1.40249e-07	6092	0.0695	0.3802	GFW		P7	1.21908e-07	6348	0.8505	0.8505	GFW
P30	1.44313e-07	6481	0.1485	0.3802	GFW		P30	1.42559e-07	6238	0.088	0.2907	GFW
E65	1.30348e-05	6003	0.3348	0.6612	LW		E65	1.11426e-05	6244	0.986	0.986	LW
E85	1.37868e-05	6157	0.1895	0.6612	LW		E85	1.42498e-05	6377	0.2047	0.6141	LW
E105	1.19425e-05	6409	0.9511	0.9511	LW		E105	1.30293e-05	6216	0.5064	0.94968	LW
E135	1.3584e-05	6346	0.3902	0.6612	LW		E135	1.17955e-05	5969	0.7914	0.94968	LW
P7	1.17945e-05	6092	0.8518	0.9511	LW		P7	1.28914e-05	6348	0.6687	0.94968	LW
P30	1.37148e-05	6481	0.4408	0.6612	LW		P30	1.4307e-05	6238	0.1175	0.6141	LW

## Sheet: gene co-expression moudles
Gene co-expression modules
Module	setT	nset	P_value	FDR_value	Trait
Black	8.68417e-06	15064	0.0209	0.0627	MFD
Blue	4.64536e-05	87687	0.0119	0.044625	MFD
Brown	2.24681e-05	42975	0.1218	0.19005	MFD
Cyan	7.67196e-06	14896	0.3091	0.332357	MFD
Green	1.18363e-05	23084	0.3102	0.332357	MFD
Greenyellow	3.98737e-06	7285	0.151	0.205909	MFD
Grey	1.25058e-05	23108	0.0659	0.123563	MFD
Magenta	4.59508e-06	7477	0.0118	0.044625	MFD
Pink	7.06272e-06	13256	0.1844	0.2305	MFD
Purple	6.5316e-06	11292	0.0261	0.06525	MFD
Red	6.01152e-06	11076	0.1267	0.19005	MFD
Salmon	3.87247e-06	7523	0.355	0.355	MFD
Tan	7.20392e-06	12903	0.0593	0.123563	MFD
Turquoise	5.04409e-05	94156	0.0023	0.01725	MFD
Yellow	2.16275e-05	37636	0.0008	0.012	MFD
Black	8.16306e-06	15064	0.0986	0.12325	CV
Blue	4.76415e-05	87687	0.0001	0.0015	CV
Brown	2.35882e-05	42975	0.0029	0.0099	CV
Cyan	8.52928e-06	14896	0.0147	0.0245	CV
Green	1.34214e-05	23084	0.0013	0.00975	CV
Greenyellow	4.35414e-06	7285	0.0213	0.03195	CV
Grey	1.32619e-05	23108	0.0033	0.0099	CV
Magenta	4.88518e-06	7477	0.0022	0.0099	CV
Pink	6.84695e-06	13256	0.2597	0.2597	CV
Purple	5.94741e-06	11292	0.2022	0.216643	CV
Red	5.82952e-06	11076	0.195	0.216643	CV
Salmon	4.77682e-06	7523	0.0055	0.01375	CV
Tan	7.30944e-06	12903	0.025	0.0340909	CV
Turquoise	4.93636e-05	94156	0.0107	0.0200625	CV
Yellow	2.07303e-05	37636	0.0065	0.0139286	CV
Black	3.1189e-06	15064	0.0433	0.0970714	CN
Blue	1.75466e-05	87687	0	0	CN
Brown	8.43968e-06	42975	0.029	0.0970714	CN
Cyan	2.81654e-06	14896	0.2428	0.331091	CN
Green	4.82295e-06	23084	0.009	0.045	CN
Greenyellow	1.42316e-06	7285	0.1892	0.2838	CN
Grey	4.62443e-06	23108	0.0453	0.0970714	CN
Magenta	1.55178e-06	7477	0.0715	0.134063	CN
Pink	2.2009e-06	13256	0.8668	0.8668	CN
Purple	1.95826e-06	11292	0.6689	0.730714	CN
Red	1.91487e-06	11076	0.682	0.730714	CN
Salmon	1.48291e-06	7523	0.1741	0.2838	CN
Tan	2.36537e-06	12903	0.3998	0.49975	CN
Turquoise	1.82367e-05	94156	0.0065	0.045	CN
Yellow	7.37215e-06	37636	0.0414	0.0970714	CN
Black	1.32774e-06	15064	0.0313	0.117375	MSL
Blue	7.16838e-06	87687	0.0144	0.072	MSL
Brown	3.7579e-06	42975	0.0003	0.0045	MSL
Cyan	1.21826e-06	14896	0.1837	0.27705	MSL
Green	1.83875e-06	23084	0.2805	0.3825	MSL
Greenyellow	5.71863e-07	7285	0.3993	0.4417	MSL
Grey	2.0847e-06	23108	0.0021	0.01575	MSL
Magenta	6.23376e-07	7477	0.1847	0.27705	MSL
Pink	1.10647e-06	13256	0.1293	0.27705	MSL
Purple	8.92123e-07	11292	0.3699	0.4417	MSL
Red	8.62263e-07	11076	0.4417	0.4417	MSL
Salmon	5.84679e-07	7523	0.4334	0.4417	MSL
Tan	1.06312e-06	12903	0.1678	0.27705	MSL
Turquoise	7.5029e-06	94156	0.1029	0.25725	MSL
Yellow	3.07608e-06	37636	0.0869	0.25725	MSL
Black	3.39678e-07	15064	0.0983	0.122875	GFW
Blue	1.94399e-06	87687	0.0034	0.0195	GFW
Brown	1.01551e-06	42975	0.0001	0.0015	GFW
Cyan	3.24796e-07	14896	0.1958	0.224357	GFW
Green	5.14087e-07	23084	0.0757	0.117545	GFW
Greenyellow	1.92583e-07	7285	0.0039	0.0195	GFW
Grey	5.30542e-07	23108	0.0232	0.058	GFW
Magenta	1.9239e-07	7477	0.0097	0.036375	GFW
Pink	3.11514e-07	13256	0.0322	0.069	GFW
Purple	2.4704e-07	11292	0.2094	0.224357	GFW
Red	2.57968e-07	11076	0.0508	0.09525	GFW
Salmon	1.76618e-07	7523	0.0822	0.117545	GFW
Tan	2.92628e-07	12903	0.0862	0.117545	GFW
Turquoise	2.04719e-06	94156	0.0195	0.058	GFW
Yellow	7.98003e-07	37636	0.2702	0.2702	GFW
Black	3.56845e-05	15064	0.0463	0.0868125	LW
Blue	0.000198855	87687	0.003	0.0225	LW
Brown	0.000105156	42975	0.0001	0.0015	LW
Cyan	3.52582e-05	14896	0.04	0.0857143	LW
Green	4.76737e-05	23084	0.627	0.627	LW
Greenyellow	1.84391e-05	7285	0.0223	0.0669	LW
Grey	5.22486e-05	23108	0.0794	0.108273	LW
Magenta	1.89429e-05	7477	0.0217	0.0669	LW
Pink	3.06666e-05	13256	0.0872	0.109	LW
Purple	2.64406e-05	11292	0.0697	0.10455	LW
Red	2.67052e-05	11076	0.0359	0.0857143	LW
Salmon	1.77721e-05	7523	0.1041	0.120115	LW
Tan	3.0115e-05	12903	0.0636	0.10455	LW
Turquoise	0.000209207	94156	0.0124	0.062	LW
Yellow	8.21716e-05	37636	0.185	0.198214	LW
