# Supplementary material for: Comprehensive transcriptome and methylome analysis delineates the biological basis of hair follicle development and wool-related traits in Merino sheep
Source: BMC Biol. 2021 Sep 9;19:197. doi: 10.1186/s12915-021-01127-9 (PMC8427949; doi:10.1186/s12915-021-01127-9)
Supplement: Supplementary file 17 — Additional file 17: Table S10. Summary of candidate genes for wool traits and live weight in Merino sheep. [file 12915_2021_1127_MOESM17_ESM.xlsx]

## Sheet: Sheet1
Table S10. Summary of candidate genes for wool traits and live weight in Merino sheepa.
Gene name	Chr	Start	End	Associated trait	Window rank	Genetic variance explained by top SNP (%)	Specifically expressed stage (P-valueb)	Specifically expressed tissue (P-valuec)	Specifically associated domain (P-valued)
SPHK1	11	54357681	54359873	LW	Top4	0.44	Downregulated at E65 (0.002534)	Immune (< 2.2E-16)	Immune (3.45E-20)
GHR	16	31832933	32000445	CN, MSL, CV	Top3, Top9, Top15	0.76, 0.38, 0.20	Upregulated at E65 (2.581E-08)	Liver (< 2.2E-16)	Metabolic (1.83E-40)
PPP1R27	11	50211686	50212510	LW, MFD, GFW, CV	Top5, Top12, Top16, Top24	0.36, 0.37, 0.24,0.22	Upregulated at E105 (1.027E-12)	Muscle (< 0.04)	Dermatological (8.87E-06)
CSRP2	3	112599207	112619708	MFD	Top9	0.43	Upregulated at E85 (6.571E-07)	Embryo (0.0007)	Skeletal (7.2E-07)
EEF1A2	13	53482080	53488365	MSL	Top15	0.31	Upregulated at E105 (4.43E-07)	Muscle (< 0.04)	Metabolic (1.58E-08)
PTPN1	13	78106969	78126288	GFW	Top12	0.3	Downregulated at E65 (0.001)	Immune (< 2.2E-16)	Skeletal (1.31E-19)
aChr, chromosome; MFD, mean fibre diameter; CVFD, coefficient of variation of the fibre diameter; CN, crimp number; MSL, mean staple length; GFW, greasy fleece weight; LW, live weight; CNS, central nervous system; GI tract, gastrointestinal tract.
bThe P-values were computed by comparing the expression (FPKM) of the given genes in the target stage with that in the remaining stages.
cThe P-values were computed by comparing the expression (TPM) of the given genes in the target tissue with that in the remaining tissues.
dThe results were obtained from a phenome-wide association study (PheWAS), and the P-values were obtained from the top significant traits within the target domains.
