# Supplementary material for: Comprehensive transcriptome and methylome analysis delineates the biological basis of hair follicle development and wool-related traits in Merino sheep
Source: BMC Biol. 2021 Sep 9;19:197. doi: 10.1186/s12915-021-01127-9 (PMC8427949; doi:10.1186/s12915-021-01127-9)
Supplement: Supplementary file 19 — Additional file 19: Table S11. Comparisons of the mapping statistics of 18 RNA-seq datasets between Oar_v3.1 and Oar_rambouillet_v1.0. [file 12915_2021_1127_MOESM19_ESM.xlsx]

## Sheet: Sheet1
Table S11. Comparisons of the mapping statistics of 18 RNA-seq datasets between Oar_v3.1 and Oar_rambouillet_v1.0.
		Oar_v3.1			Oar_rambouillet_v1.0
ID	Raw reads	Clean reads (rRNA trimed)	Mapping rate	Uniquely mapped rate	Clean reads (rRNA trimed)	Mapping rate	Uniquely mapped rate
1	74658372	70073894	0.873	0.842957	69515176	0.892092	0.862854
2	90071904	85043435	0.8731	0.847273	84632985	0.898422	0.86964
3	81756998	76507605	0.8811	0.85531	76178082	0.908538	0.88074
4	98571166	91843758	0.8643	0.843546	91610078	0.881497	0.873751
5	115594538	106150115	0.8653	0.839661	105809453	0.884038	0.852608
6	108469680	102042966	0.8669	0.842141	101719224	0.885555	0.879714
7	77264650	71794149	0.8604	0.83614	71580190	0.873645	0.854902
8	77462114	72203100	0.8485	0.819698	71882766	0.852259	0.839801
9	76879058	70882597	0.8385	0.813494	70823391	0.876628	0.849268
10	77981432	71897885	0.8393	0.809448	71723400	0.858179	0.827391
11	117438066	109653263	0.817	0.78766	109335139	0.835462	0.814079
12	97065620	90825652	0.8341	0.806129	90479570	0.865752	0.838553
13	141926862	134267230	0.8449	0.81722	133619574	0.8744	0.830065
14	219640918	207233829	0.8464	0.818419	206504138	0.876493	0.836105
15	73091410	68329745	0.8522	0.829806	68154032	0.879634	0.854225
16	123422552	114326472	0.8494	0.822086	113911123	0.869643	0.869258
17	105969718	96037526	0.8106	0.777553	95673259	0.848844	0.810826
18	90707954	84306190	0.8307	0.80548	84082168	0.84898	0.83372
Mean			0.849761	0.823001		0.872781	0.84875
