# Supplementary material for: Comprehensive transcriptome and methylome analysis delineates the biological basis of hair follicle development and wool-related traits in Merino sheep
Source: BMC Biol. 2021 Sep 9;19:197. doi: 10.1186/s12915-021-01127-9 (PMC8427949; doi:10.1186/s12915-021-01127-9)
Supplement: Supplementary file 21 — Additional file 21: Table S12. Gene expression levels (transcripts per million, TPM) of six candidate genes in sheep gene expression atlas. [file 12915_2021_1127_MOESM21_ESM.xlsx]

## Sheet: sheet1
Table S12. Gene expression levels (transcripts per million, TPM) of six candidate genes based on sheep expression atlas.
Tissue	Organ system	CSRP2	PPP1R27	SPHK1	PTPN1	GHR	EEF1A2
cerebrum	CNS	38.425	1.355	1.532	18.872	1.178	409.227
cerebrum	CNS	42.849	1.056	2.371	18.422	2.606	392.04
cerebellum	CNS	42.29	0.302	1.922	18.887	3.17	1617.43
cerebellum	CNS	40.657	1.136	1.323	18.412	2.297	1626.76
cerebellum	CNS	44.253	1.463	1.602	17.602	2.372	1815.45
cerebellum	CNS	69.394	1.339	2.448	19.719	2.796	1790.19
cerebellum	CNS	43.099	0.28	1.546	17.477	1.748	1778.28
cerebellum	CNS	45.836	0.821	1.355	19.685	1.809	1772.84
cerebellum	CNS	52.062	1.2	1.31	16.129	0.413	698.396
cerebellum	CNS	53.694	1.556	0.699	19.84	1.101	850.296
cerebellum	CNS	53.034	1.67	1.608	13.158	1.097	611.108
hippocampus	CNS	34.517	0.594	3.878	19.785	2.406	375.904
hippocampus	CNS	25.583	0.643	4.125	20.443	1.841	379.249
hippocampus	CNS	64.226	1.238	1.414	29.263	19.787	0.35
hippocampus	CNS	47.971	0.726	3.048	17.112	2.698	324.4
hippocampus	CNS	20.556	0.907	3.178	24.16	2.177	417.589
hippocampus	CNS	42.279	0.946	2.37	15.616	2.134	323.383
hypothalamus	CNS	137.863	0.824	1.777	10.882	1.892	483.829
hypothalamus	CNS	62.526	0.84	2.144	15.573	2.226	377.959
brain stem	CNS	58.524	0.638	5.057	21.949	2.062	378.843
pituitary gland	CNS	25.587	0.739	0.07	17.447	1.939	55.357
pituitary gland	CNS	28.383	1.204	0.272	21.218	3.323	63.684
pituitary gland	CNS	33.743	1.518	0.423	17.311	3.486	40.264
pituitary gland	CNS	22.783	0.655	0.202	18.741	5.499	35.673
pituitary gland	CNS	26.552	0.67	0.074	19.849	5.17	58.868
pituitary gland	CNS	58.909	1.673	0.441	18.209	2.466	37.415
pituitary gland	CNS	39.6	2.362	0	13.812	1.151	24.067
pituitary gland	CNS	58.061	2.129	0.132	14.014	2.395	32.501
brain 35	CNS	104.847	0.828	0.537	33.29	7.899	322.401
brain 35	CNS	222.828	0.644	0.492	34.219	2.294	150.544
brain 35	CNS	129.271	0.221	0.477	35.191	9.327	214.847
aortic valve	Cardiovascular	29.425	0.174	8.378	16.704	45.828	0.434
aortic valve	Cardiovascular	27.626	0.2	6.263	13.734	53.518	1.525
aortic valve	Cardiovascular	43.317	0.185	3.863	12.345	44.598	3.699
aortic valve	Cardiovascular	28.759	0	6.873	13.172	39.782	0.264
left atrioventricular valve	Cardiovascular	22.073	0.352	9.748	22.279	40.605	0.38
left atrioventricular valve	Cardiovascular	11.532	0.738	5.404	18.773	37.007	0.417
left atrioventricular valve	Cardiovascular	23.679	0	4.817	16.555	34.913	0.971
left atrioventricular valve	Cardiovascular	19.998	0	6.763	18.893	30.114	0.231
right atrioventricular valve	Cardiovascular	22.69	0.784	6.546	30.96	56.677	0.119
right atrioventricular valve	Cardiovascular	38.173	0.606	4.635	15.508	40.236	210.874
right atrioventricular valve	Cardiovascular	25.404	0.224	3.18	12.552	34.557	424.56
right atrioventricular valve	Cardiovascular	40.316	1.143	6.104	15.388	41.805	4.246
left auricle	Cardiovascular	17.462	0.619	1.721	5.904	9.159	401.566
left auricle	Cardiovascular	19.282	1.52	1.799	12.001	19.825	682.594
left auricle	Cardiovascular	21.072	0.191	3.641	12.812	20.954	711.422
left auricle	Cardiovascular	17.464	0.662	3.028	9.489	11.799	554.652
right auricle	Cardiovascular	11.615	1.08	2.079	11.499	18.4	475.265
right auricle	Cardiovascular	18.429	0.178	2.969	7.753	13.02	449.91
right auricle	Cardiovascular	29.916	0.469	2.693	10.546	20.383	600.985
right auricle	Cardiovascular	27.104	2.321	2.255	9.672	22.916	590.008
right auricle	Cardiovascular	28.976	0.701	4.197	12.099	19.017	456.175
left ventricle	Cardiovascular	10.231	0.418	0.556	12.807	8.007	551.268
left ventricle	Cardiovascular	7.311	0.764	0.454	9.65	6.538	496.331
left ventricle	Cardiovascular	10.32	0.678	1.153	11.275	6.315	569.299
left ventricle	Cardiovascular	12.426	0.379	0.198	11.389	7.382	620.622
left ventricle	Cardiovascular	12.675	0.988	0.315	11.364	7.609	673.599
left ventricle	Cardiovascular	10.147	0.788	0.218	8.669	6.003	470.814
right ventricle	Cardiovascular	6.775	0.907	0.583	8.803	10.157	828.577
right ventricle	Cardiovascular	7.982	0.531	0.527	8.825	8.474	927.003
right ventricle	Cardiovascular	11.359	0.446	0.544	7.98	8.524	773.384
right ventricle	Cardiovascular	13.394	1.708	0.59	8.146	15.692	1042.73
right ventricle	Cardiovascular	9.139	0.458	1.087	9.546	11.259	969.211
right ventricle	Cardiovascular	11.91	0.733	0.73	6.346	8.937	770.347
ventricle	Cardiovascular	12.651	0.537	1.265	14.814	5.539	893.225
ventricle	Cardiovascular	18.384	0.934	1.137	10.774	5.506	596.142
ventricle	Cardiovascular	22.185	0.141	0.445	8.899	5.161	500.322
skin back	Skin	32.272	0.49	15.391	30.574	4.064	0
skin back	Skin	19.796	0.967	10.674	27.242	4.795	0.37
skin side	Skin	24.501	0.937	9.511	30.559	4.849	0.227
skeletal muscle bicep	Muscle	9.329	511.827	0.422	7.66	24.687	824.471
skeletal muscle bicep	Muscle	10.714	230.437	0.236	7.684	21.755	1000.31
skeletal muscle bicep	Muscle	11.094	349.078	0.523	10.323	20.878	1100.36
skeletal muscle bicep	Muscle	7.628	286.421	0.478	8.171	30.857	801.924
skeletal muscle bicep	Muscle	16.294	262.328	0.562	8.47	29.367	921.221
skeletal muscle bicep	Muscle	22.421	242.01	0.862	10.727	21.883	1069.61
skeletal muscle bicep	Muscle	7.684	507.527	0.329	7.449	22.813	576.413
skeletal muscle bicep	Muscle	15.323	451.338	1.185	10.987	22.42	874.263
skeletal muscle bicep	Muscle	14.618	412.67	0.681	6.606	19.473	695.258
skeletal muscle longitudinal dorsal	Muscle	4.076	1316.75	0.381	6.197	60.253	1329.72
skeletal muscle longitudinal dorsal	Muscle	4.805	1393.07	0.324	6.523	53.384	1312.27
skeletal muscle longitudinal dorsal	Muscle	7.946	1577.71	0.402	5.537	29.678	1420.38
skeletal muscle longitudinal dorsal	Muscle	6.55	1413.28	0.248	6.716	73.769	1265.06
skeletal muscle longitudinal dorsal	Muscle	7	1198.46	0.212	6.663	81.924	1717.3
skeletal muscle longitudinal dorsal	Muscle	5.132	1035.55	0.191	6.698	69.176	1704.79
skeletal muscle longitudinal dorsal	Muscle	10.432	451.893	0.332	6.741	29.863	681.16
skeletal muscle longitudinal dorsal	Muscle	12.732	551.548	1.022	10.382	20.153	270.448
skeletal muscle longitudinal dorsal	Muscle	10.77	674.445	0.571	8.747	20.252	539.744
liver	Liver	30.235	0.979	0.252	12.021	147.616	0.066
liver	Liver	36.653	0.988	0.744	11.835	213.062	0.048
liver	Liver	25.168	1.088	0.804	15.247	192.254	0.082
liver	Liver	39.997	0.83	0.323	9.492	211.183	0.042
liver	Liver	26.623	1.168	0.604	9.436	211.153	0.103
liver	Liver	27.752	0.892	0.132	7.638	182.352	0.014
liver	Liver	49.101	0.798	3.138	18.342	80.497	0.662
liver	Liver	41.645	0.487	0.224	12.696	190.001	0
liver 35	Liver	31.964	0.305	4.259	16.611	13.685	0.11
liver 35	Liver	33.825	1.928	4.766	17.349	12.548	0.028
liver 35	Liver	31.871	1.305	5.887	20.775	14.59	0.027
liver 100	Liver	27.147	1.216	1.975	16.97	34.14	0.056
liver 100	Liver	27.367	2.101	2.029	14.805	35.97	0
liver 100	Liver	27.402	0.761	1.528	15.426	33.247	0.028
lung	Lung	37.637	0.198	2.599	34.984	8.794	0.042
lung	Lung	36.92	0.516	6.417	35.201	9.795	0.035
lung	Lung	18.835	0	3.545	5.271	0.3	0
lung	Lung	61.115	0	4.966	12.926	1.24	0.018
lung	Lung	42.136	0.667	7.672	31.559	8.059	0.054
lung	Lung	64.387	0.893	4.552	44.827	3.05	0
lung	Lung	52.587	0.47	3.709	37.813	2.406	0
lung	Lung	50.581	1.129	2.264	45.911	2.952	0.526
kidney cortex	Kidney	159.736	0.514	0.156	13.816	28.492	0.036
kidney cortex	Kidney	151.9	1.135	0.301	14.085	31.824	0.039
kidney cortex	Kidney	228.136	0.454	0.427	17.461	37.447	0.047
kidney cortex	Kidney	162.452	0.368	0.211	15.565	37.9	0
kidney cortex	Kidney	127.249	0	0.653	4.109	1.074	0
kidney cortex	Kidney	222.93	0.543	0.352	14.671	36.583	0.09
kidney cortex	Kidney	238.414	1.388	0.337	17.95	9.532	0.343
kidney cortex	Kidney	107.001	0.698	0.211	17.738	9.274	0.213
kidney medulla	Kidney	78.705	1.692	4.549	40.011	8.539	0.589
kidney medulla	Kidney	86.003	1.655	1.199	22.152	12.022	1.203
kidney medulla	Kidney	28.242	0.964	2.271	84.488	5.457	1.581
kidney medulla	Kidney	79.146	0.937	2.485	57.935	2.339	0.018
kidney medulla	Kidney	38.918	1.524	5.592	30.122	2.471	11.272
kidney medulla	Kidney	67.008	0.968	3.407	38.45	2.16	0.263
kidney medulla	Kidney	66.918	0.94	2.858	32.195	1.96	1.357
kidney medulla	Kidney	39.933	0.883	1.399	42.551	1.979	0
kidney medulla	Kidney	100.984	1.367	2.561	33.829	3.438	0.05
thoracic oesophageal muscle	GI Tract	31.45	224.481	2.126	12.889	38.788	1331.68
thoracic oesophageal muscle	GI Tract	32.074	227.714	3.563	12.639	34.556	1107.19
thoracic oesophageal muscle	GI Tract	19.539	313.934	0.666	9.237	32.352	1863.53
thoracic oesophageal muscle	GI Tract	17.729	317.061	1.611	11.472	28.28	1543.96
thoracic oesophageal tissue	GI Tract	102.823	0.512	37.133	23.554	1.533	0
thoracic oesophageal tissue	GI Tract	83.768	0	29.906	24.596	4.179	0.395
reticulum	GI Tract	181.489	0.038	13.259	35.067	4.991	0.859
reticulum	GI Tract	182.949	0.036	18.916	30.147	5.018	1.679
reticulum	GI Tract	177.995	0	25.26	32.779	6.119	2.931
reticulum	GI Tract	308.512	0.103	43.393	33.062	1.342	0.862
reticulum	GI Tract	343.276	0.034	31.138	34.043	1.442	0.393
reticulum	GI Tract	320.396	0.171	27.002	32.278	2.15	1.35
reticulum	GI Tract	98.568	0.194	17.985	24.726	3.771	1.179
reticulum	GI Tract	165.273	0.101	17.654	24.927	1.661	0.569
reticulum	GI Tract	161.594	0.114	17.755	34.355	1.065	0.177
reticulum	GI Tract	77.441	0.812	5.207	23.033	8.203	0.912
reticulum	GI Tract	34.345	1.167	1.293	21.244	13.61	2.904
reticulum	GI Tract	31.678	0.753	28.509	52.092	6.099	0.345
reticulum	GI Tract	137.184	0.357	8.564	21.644	0.202	0.02
reticulum	GI Tract	92.326	1.034	10.173	23.936	3.903	1.227
reticulum	GI Tract	61.779	0.672	7.401	18.493	4.249	0.138
omentum	GI Tract	59.685	1.005	6.57	18.189	94.507	0.134
omentum	GI Tract	52.629	0.862	3.807	16.984	95.788	0.136
omentum	GI Tract	29.453	0.71	4.666	15.555	137.707	0.283
rumen	GI Tract	83.402	0	6.076	22.356	10.581	0.736
rumen	GI Tract	84.254	0.26	8.893	19.367	13.857	2.01
rumen	GI Tract	105.832	0	12.258	21.026	20.314	3.602
rumen	GI Tract	130.932	0.426	29.114	24.667	3.679	0.941
rumen	GI Tract	184.031	0.546	23.674	26.237	5.506	0.162
rumen	GI Tract	179.759	0.645	14.054	18.475	8.061	0.73
rumen	GI Tract	68.696	0.201	5.674	18.474	30.698	0.763
rumen	GI Tract	238.506	1.267	6.738	25.952	6.381	0.29
rumen	GI Tract	132.411	1.182	6.942	17.242	25.853	1.653
rumen	GI Tract	182.734	0.879	20.988	16.13	2.758	1.414
rumen	GI Tract	189.567	0.332	11.004	19.712	2.424	0.157
rumen	GI Tract	317.099	0.27	17.531	13.802	0.781	0.15
rumen	GI Tract	333.636	1.437	8.873	16.688	6.369	0.569
rumen	GI Tract	318.8	0.291	9.777	11.913	1.202	0.394
rumen	GI Tract	60.007	0.767	3.937	14.933	29.609	0.292
rumen	GI Tract	183.427	0.18	5.635	12.65	1.508	0.901
rumen	GI Tract	193.667	0.618	6.636	23.744	4.777	0.457
rumen	GI Tract	418.7	0.804	9	27.426	0.456	0.179
omasum	GI Tract	154.591	0.121	14.098	22.468	14.601	1.278
omasum	GI Tract	152.884	0.242	19.811	22.376	15.709	0.228
omasum	GI Tract	140.914	0.236	18.138	23.634	20.291	1.187
omasum	GI Tract	208.059	0.514	40.265	25.086	5.699	2.108
omasum	GI Tract	259.8	0	30.659	26.753	5.331	1.47
omasum	GI Tract	248.832	0.174	29.928	20.312	8.636	0.362
omasum	GI Tract	96.573	0.831	17.856	18.008	2.996	0.545
omasum	GI Tract	155.293	0.317	14.518	19.405	3.313	0.031
omasum	GI Tract	131.952	0.284	17.757	27.661	2.803	0.135
omasum	GI Tract	105.619	0.873	12.671	20.717	3.279	0.909
omasum	GI Tract	111.93	1.518	16.05	20.08	2.316	0.83
omasum	GI Tract	111.511	0.748	13.464	17.067	2.225	0.331
omasum	GI Tract	95.322	0.62	15.158	18.86	1.154	0
omasum	GI Tract	130.743	0.692	16.032	14.014	1.257	0.071
omasum	GI Tract	83.104	1.001	13.392	15.916	1.533	0.778
abomasum	GI Tract	60.971	0.169	0.917	20.672	21.865	0.669
abomasum	GI Tract	64.158	1.554	0.433	18.974	22.062	1.502
abomasum	GI Tract	55.088	0.497	1.079	19.401	23.958	1.483
abomasum	GI Tract	34.725	0.463	0.867	11.877	20.75	0.671
abomasum	GI Tract	24.124	0.501	0.522	9.263	11.886	0.48
abomasum	GI Tract	15.187	0.095	0.447	7.638	6.673	0.409
abomasum	GI Tract	17.117	0.124	0.564	11.704	10.518	0.794
abomasum	GI Tract	19.295	0.225	0.389	9.32	9.862	0.497
abomasum	GI Tract	13.416	0.318	1.107	9.487	3.366	0.44
abomasum	GI Tract	14.452	0.145	0.681	8.819	5.57	0.46
abomasum	GI Tract	30.773	0.239	0.729	4.879	0.216	0.732
abomasum	GI Tract	22.205	0.186	1.509	16.637	18.698	1.769
abomasum	GI Tract	18.08	0.232	1.121	7.432	1.655	0.608
abomasum	GI Tract	7.69	0.051	0.193	3.884	2.159	0.358
abomasum	GI Tract	19.935	0.453	1.475	16.782	2.567	0.646
abomasum mucosa	GI Tract	10.718	0.305	0.351	10.973	2.075	0.197
pylorus	GI Tract	40.829	0.366	1.219	19.246	30.652	1.671
pylorus	GI Tract	42.036	0.372	2.709	19.094	34.104	3.483
pylorus	GI Tract	38.475	0.851	0.664	20.988	29.494	4.659
pylorus	GI Tract	16.914	0.58	1.204	12.228	22.298	0.602
pylorus	GI Tract	45.825	0.579	1.39	13.86	18.183	2.202
pylorus	GI Tract	37.194	0.211	0.72	12.275	30.466	1.026
pylorus	GI Tract	11.635	0.44	0.903	10.618	12.361	0.663
pylorus	GI Tract	36.247	0.523	1.869	11.905	23.326	0.859
pylorus	GI Tract	43.2	0.789	0.366	9.374	15.563	8.951
pylorus	GI Tract	62.402	0.39	1.599	18.867	25.736	1.064
pylorus	GI Tract	43.2	0.904	2.115	19.853	17.094	1.915
pylorus	GI Tract	39.132	0.166	1.66	17.5	32.722	2.838
duodenum	GI Tract	39.92	0.384	1.124	19.439	29.405	2.469
duodenum	GI Tract	66.569	1.137	1.639	15.582	39.153	2.414
duodenum	GI Tract	47.308	0.537	1.216	17.52	35.587	11.004
duodenum	GI Tract	36.214	0.746	0.714	15.137	52.931	2.454
duodenum	GI Tract	32.232	0.25	1.167	19.126	46.471	0.993
duodenum	GI Tract	30.981	0.977	1.222	18.54	60.642	2.077
duodenum	GI Tract	28.306	0.159	1.182	21.236	32.625	2.992
duodenum	GI Tract	34.178	0.319	1.143	20.677	44.803	2.845
duodenum	GI Tract	23.877	0.162	1.587	21.272	35.242	1.439
duodenum	GI Tract	20.683	0.697	1.749	23.241	23.971	1.153
duodenum	GI Tract	27.24	0.264	0.929	18.458	43.302	2.044
jejunum	GI Tract	30.923	1.031	1.315	20.511	23.918	5.212
jejunum	GI Tract	44.215	1.393	0.818	17.207	29.271	5.534
jejunum	GI Tract	26.989	0.516	1.119	16.03	19.615	1.813
jejunum	GI Tract	18.099	0.304	1.078	15.633	57.035	3.701
jejunum	GI Tract	35.203	0.922	1.356	21.304	78.313	1.514
jejunum	GI Tract	28.609	0.321	0.841	19.298	85.836	2.801
jejunum	GI Tract	13.17	0.251	1.585	24.675	39.379	0.965
jejunum	GI Tract	12.657	0.597	0.608	21.341	59.587	0.643
jejunum	GI Tract	10.42	0.171	1.041	25.442	42.445	0.661
jejunum	GI Tract	10.855	0.516	1.002	31.644	32.45	0.697
jejunum	GI Tract	13.686	0.667	1.72	25.435	32.45	3.158
jejunum	GI Tract	12.459	0.853	0.685	15.494	10.056	1.213
jejunum	GI Tract	12.189	0.482	1.679	26.187	39.429	0.808
jejunum	GI Tract	22.91	0.197	2.325	55.122	29.056	1.531
jejunum	GI Tract	12.622	0.622	0.906	25.645	29.627	1.516
ileum	GI Tract	48.088	0.15	2.601	114.189	3.058	3.699
ileum	GI Tract	72.573	0.26	2.83	97.401	3.326	3.252
ileum	GI Tract	56.276	0.083	2.18	75.128	4.08	3.311
ileum	GI Tract	61.797	0.406	2.299	101.064	5.675	1.861
ileum	GI Tract	48.202	0.402	2.223	97.311	5.104	1.127
ileum	GI Tract	59.279	0.35	2.408	70.043	5.206	1.807
ileum	GI Tract	27.574	0	2.113	125.387	3.688	0.171
ileum	GI Tract	28.452	0.217	2.794	122.588	2.644	0.39
ileum	GI Tract	30.663	0.336	2.791	133.596	3.191	0.216
ileum	GI Tract	42.35	0.896	1.149	66.145	5.025	0.489
ileum	GI Tract	15.88	0.607	0.478	34.541	9.811	0.404
ileum	GI Tract	13.537	0.493	1.122	33.921	10.26	0.475
ileum	GI Tract	19.377	0.543	0.956	66.041	6.729	0.27
ileum	GI Tract	19.028	0.765	0.631	50.935	7.805	0.225
peyers patch	GI Tract	39.124	0.559	1.386	28.055	17.51	5.931
peyers patch	GI Tract	51.012	1.05	2.361	53.291	19.878	6.497
peyers patch	GI Tract	40.267	0.539	1.912	21.762	19.067	8.619
peyers patch	GI Tract	58.277	0.625	2.803	53.818	28.424	3.776
peyers patch	GI Tract	30.698	0.687	2.021	48.794	36.63	0.801
peyers patch	GI Tract	41.799	0.358	1.822	55.925	20.484	1.204
peyers patch	GI Tract	59.595	0.823	1.158	31.301	19.003	0.527
peyers patch	GI Tract	25.833	0.521	1.752	71.77	24.846	0.361
peyers patch	GI Tract	29.85	1.715	1.332	94.177	13.246	1.635
peyers patch	GI Tract	30.244	1.678	1.735	83.877	17.663	0.749
peyers patch	GI Tract	33.067	0.777	1.882	81.594	13.486	0.381
peyers patch	GI Tract	25.492	1.269	1.45	80.205	19.819	0.47
peyers patch	GI Tract	42.25	1.097	2.092	74.362	3.259	0.292
peyers patch	GI Tract	42.412	0.417	1.957	65.518	5.136	0.563
caecum	GI Tract	44.2	0.673	1.32	17.058	11.342	8.7
caecum	GI Tract	48.602	0.82	1.678	16.317	15.361	13.952
caecum	GI Tract	50.36	0.743	0.578	16.8	18.109	12.11
caecum	GI Tract	47.549	0.515	1.612	21.728	13.217	8.077
caecum	GI Tract	64.518	0.648	1.108	19.4	8.136	2.199
caecum	GI Tract	78.876	0.718	0.983	22.643	10.603	3.903
caecum	GI Tract	147.545	0.183	0.751	23.448	11.346	2.579
caecum	GI Tract	100.636	0.785	0.844	18.41	8.866	2.859
caecum	GI Tract	71.24	0.365	1.86	29.168	11.548	2.93
caecum	GI Tract	38.354	0.398	0.89	22.706	12.938	1.377
caecum	GI Tract	75.41	0.426	1.362	19.423	7.026	5.505
caecum	GI Tract	31.392	0.433	1.226	28.629	13.478	2.591
caecum	GI Tract	37.579	0.662	1.632	34.343	3.999	3.657
caecum	GI Tract	43.549	0.38	1.542	31.536	3.633	1.659
colon	GI Tract	70.704	1.046	2.276	24.448	1.841	3.988
colon	GI Tract	60.59	0.687	1.754	23.575	3.182	3.041
colon	GI Tract	39.711	0.399	1.876	20.79	2.142	1.187
colon spiral	GI Tract	41.575	0.287	1.382	22.15	17.613	14.615
colon spiral	GI Tract	56.597	1.424	1.053	18.017	16.438	7.294
colon spiral	GI Tract	45.515	0.779	0.643	18.082	19.458	30.108
colon spiral	GI Tract	39.367	1.028	1.052	18.093	21.179	6.647
colon spiral	GI Tract	70.805	0.577	0.906	21.392	9.334	2.203
colon spiral	GI Tract	89.49	0.791	1.256	25.462	9.638	1.478
colon spiral	GI Tract	114.573	0.643	1.33	14.353	9.65	2.277
colon spiral	GI Tract	143.219	0.563	1.303	16.911	10.658	1.509
colon spiral	GI Tract	146.031	0.832	1.375	20.18	11.007	1.265
colon spiral	GI Tract	30.202	0.311	2.072	22.53	10.352	2.328
colon spiral	GI Tract	44.744	1.121	2.225	29.559	7.245	0.363
colon spiral	GI Tract	39.696	0	2.823	25.356	10.624	1.339
colon spiral	GI Tract	40.413	0	2.275	26.928	10.814	0.312
colon spiral	GI Tract	45.735	0.657	1.709	20.023	13.425	1.224
colon distal	GI Tract	73.795	0.638	1.889	20.796	5.883	0.872
colon distal	GI Tract	49.366	0.775	2.286	22.372	9.672	1.281
colon distal	GI Tract	37.675	0.182	2.537	20.884	4.116	1.244
colon distal	GI Tract	46.884	0.477	3.102	19.918	13.102	1.683
colon distal	GI Tract	70.882	0	1.715	18.544	12.371	0.681
colon distal	GI Tract	74.266	0.674	1.521	18.206	14.667	1.871
colon large	GI Tract	44.287	0.51	1.225	18.506	18.514	4.821
colon large	GI Tract	82.361	0.822	1.472	18.299	20.043	4.748
colon large	GI Tract	44.454	0.57	0.611	15.817	17.098	8.612
colon large	GI Tract	28.003	0.171	1.468	16.999	15.636	2.031
colon large	GI Tract	46.282	0.937	1.635	19.152	17.259	2.169
colon large	GI Tract	66.247	0.662	0.875	15.931	9.92	1.297
colon large	GI Tract	172.6	0.394	2.353	18.488	14.462	2.356
colon large	GI Tract	102.128	0.206	1.331	16.278	12.101	2.378
colon large	GI Tract	135.161	0.375	1.064	19.801	13.804	3.46
rectum	GI Tract	73.125	0.298	1.609	18.683	10.021	0.676
rectum	GI Tract	79.668	0	1.93	17.589	11.557	1.168
rectum	GI Tract	58.572	0.91	1.743	19.65	9.008	0.65
rectum	GI Tract	31.058	0.208	3.971	16.665	80.821	6.069
rectum	GI Tract	89.696	0.612	1.955	17.934	4	1.719
rectum	GI Tract	64.962	0.272	1.52	18.986	2.734	1.053
salivary gland	GI Tract	23.629	0.677	1.636	40.798	3.035	2.069
salivary gland	GI Tract	15.481	0	1.439	45.647	2.126	1.438
salivary gland	GI Tract	11.108	0.215	1.308	16.193	1.395	0.761
salivary gland	GI Tract	19.367	0.322	1.319	35.786	1.871	1.845
salivary gland	GI Tract	24.269	0	1.701	45.698	2.74	1.014
adrenal gland	Endocrine	82.538	0.863	0.112	20.123	2.704	26.112
adrenal gland	Endocrine	85.832	0.445	0.301	20.575	3.384	8.139
adrenal gland	Endocrine	79.419	0.706	0.506	23.104	2.439	30.427
adrenal gland cortex	Endocrine	47.739	0.833	0.365	28.407	7.01	258.957
adrenal gland cortex	Endocrine	82.778	0.771	0.255	28.186	11.303	7.037
adrenal gland cortex	Endocrine	113.114	0.836	0.493	29.279	6.902	6.417
adrenal gland cortex	Endocrine	113.243	0	0	27.625	7.754	10.788
adrenal gland cortex	Endocrine	112.486	0.169	0.404	13.83	1.867	4.758
adrenal gland cortex	Endocrine	112.55	0.573	0.184	27.286	8.717	16.426
adrenal gland medulla	Endocrine	101.95	0.347	0.492	29.152	5.771	26.303
adrenal gland medulla	Endocrine	42.325	0.741	0.281	28.926	7.182	219.267
adrenal gland medulla	Endocrine	95.745	0.625	0.407	29.875	7.098	100.294
adrenal gland medulla	Endocrine	74.445	0.821	0.046	26.479	8.182	144.533
adrenal gland medulla	Endocrine	75.114	0.176	0.376	11.636	0.198	183.968
adrenal gland medulla	Endocrine	88.714	0.937	0.379	27.544	6.396	93.566
thyroid	Endocrine	56.928	0.21	3.036	21.742	24.062	17.024
thyroid	Endocrine	51.266	0.302	0.836	24.509	13.549	8.272
thyroid	Endocrine	60.393	0.781	0.79	22.101	13.614	3.374
thyroid	Endocrine	63.078	0.806	1.053	22.283	20.788	6.927
thyroid	Endocrine	50.908	1.386	0.983	20.145	17.154	8.869
thyroid	Endocrine	59.978	0.418	9.614	22.187	20.938	4.599
thyroid	Endocrine	57.339	2.07	0.487	21.809	5.614	4.506
thyroid	Endocrine	52.065	1.659	1.25	31.984	3.045	0.2
thyroid	Endocrine	41.045	0.191	0.673	18.751	3.565	1.211
tonsil	Immune	54.564	6.004	4.164	102.876	2.754	29.404
tonsil	Immune	42.274	4.102	6.128	134.669	2.884	12.307
tonsil	Immune	43.783	2.728	6.268	117.66	3.072	9.231
tonsil	Immune	44.001	3.105	5.242	126.655	1.884	17.107
tonsil	Immune	49.523	0.347	13.274	25.075	2.17	0.05
thymus	Immune	20.728	0.676	1.193	25.247	0.801	0.738
thymus	Immune	19.402	0.88	1.704	33.424	1.3	1.241
thymus	Immune	28.119	0.433	1.812	27.516	1.336	0.647
thymus	Immune	19.862	0.552	1.496	28.389	0.989	1.006
thymus	Immune	20.997	0.584	0.955	26.38	0.676	0.471
spleen	Immune	30.201	0.407	24.46	44.19	7.232	0.273
spleen	Immune	49.601	0.824	19.367	50.117	8.153	0.299
spleen	Immune	46.257	0.408	20.379	49.392	6.115	0.16
spleen	Immune	33.889	0.667	27.985	53.642	6.576	0.221
spleen	Immune	39.395	0.678	15.63	48.217	6.238	0.144
spleen	Immune	48.822	0.356	18.427	36.411	5.222	0.374
spleen	Immune	39.01	1.095	17.793	40.104	5.1	2.919
submandibular lymph node	Immune	32.547	0.35	3.361	64.097	2.539	2.294
submandibular lymph node	Immune	111.602	0.118	11.84	36.874	5.972	5.514
submandibular lymph node	Immune	74.384	0.161	8.713	40.431	9.242	1.433
submandibular lymph node	Immune	62.636	0	7.13	54.815	7.276	0.796
submandibular lymph node	Immune	57.576	0.474	5.881	59.864	5.223	0.792
submandibular lymph node	Immune	53.404	0.678	7.134	78.737	3.948	1.217
prescapular lymph node	Immune	89.778	0.528	7.613	51.888	3.622	1.875
prescapular lymph node	Immune	107.944	0.245	14.662	17.433	0.142	0.894
prescapular lymph node	Immune	82.075	1.105	7.841	43.499	7.995	2.397
prescapular lymph node	Immune	46.324	0.493	4.796	46.733	3.062	0.618
prescapular lymph node	Immune	78.012	0.294	6.859	43.756	3.551	0.938
prescapular lymph node	Immune	124.849	1.149	6.295	46.226	3.411	2.197
prescapular lymph node	Immune	41.926	0.5	2.267	48.875	0.7	5.238
mesenteric lymph node	Immune	246.73	0.52	11.639	37.137	7.116	2.853
mesenteric lymph node	Immune	50.419	0.784	6.534	54.499	2.926	1.43
mesenteric lymph node	Immune	86.316	0.323	7.442	21.393	0.09	0.679
mesenteric lymph node	Immune	39.281	0.366	4.918	80.328	3.158	0.373
mesenteric lymph node	Immune	35.164	0.694	4.515	62.676	2.062	0.226
mesenteric lymph node	Immune	73.552	0.417	8.337	84.378	2.372	0.815
mesenteric lymph node	Immune	69.179	0.465	3.201	57.2	1.202	0.722
mesenteric lymph node	Immune	226.949	0.91	9.114	37.011	3.529	0.071
mesenteric lymph node	Immune	82.417	1.373	6.694	54.52	2.029	2.543
popliteal lymph node	Immune	57.862	0.67	4.381	51.908	4.752	2.506
popliteal lymph node	Immune	91.063	0.57	13.728	47.78	5.165	1.475
popliteal lymph node	Immune	56.635	0.557	4.719	76.485	4.048	0.581
popliteal lymph node	Immune	59.778	0.365	5.909	67.111	2.845	0.911
hemolymph node	Immune	217.221	0.278	16.404	49.943	11.87	0.678
hemolymph node	Immune	110.08	0.255	13.858	55.053	9.33	1.246
hemolymph node	Immune	47.596	0.738	4.495	106.768	5.66	0.305
hemolymph node	Immune	70.761	0.458	7.793	37.416	0.231	0.448
hemolymph node	Immune	66.474	0.82	8.183	73.715	10.732	0.355
blood leukocytes	Immune	0	0.828	9.498	101.553	0.711	0.532
blood leukocytes	Immune	0.824	1.915	3.684	151.777	1.254	0.5
blood leukocytes	Immune	1.355	1.261	6.553	87.31	0.906	0.255
blood leukocytes	Immune	0.428	0.519	10.825	74.461	1.809	0.242
blood leukocytes	Immune	1.124	0.43	8.006	95.007	2.241	0.043
alveolar macrophage	Immune	0.747	1.126	29.441	99.026	0.206	0.436
alveolar macrophage	Immune	1.178	0.702	7.119	26.045	0.237	0.615
alveolar macrophage	Immune	1.712	0.559	17.976	32.93	0.272	1.082
alveolar macrophage	Immune	6.837	0.867	6.933	58.501	0.204	5.995
alveolar macrophage	Immune	8.323	0.275	2.496	53.79	0.024	0.696
alveolar macrophage	Immune	2.722	0.41	1.903	54.839	0.092	0.132
PBMC	Immune	0.131	1.131	3.668	101.05	1.055	0.662
PBMC	Immune	4.9	0.388	1.699	165.045	2.042	8.543
PBMC	Immune	1.087	1.571	3.98	183.383	2.385	0.409
PBMC	Immune	2.822	0.486	2.481	162.262	2.367	0.527
PBMC	Immune	2.148	0.341	1.792	203.991	2.96	0.29
PBMC	Immune	1.987	0.93	1.559	134.165	2.585	0.16
MDM	Immune	0.43	0.551	65.659	20.547	0.107	2.711
MDM	Immune	0.463	0.536	79.171	25.339	0.03	0.94
MDM	Immune	0.7	1.178	96.337	20.397	0.095	4.394
MDM	Immune	0.37	0.662	86.93	23.181	0.055	1.21
MDM	Immune	1.192	0.769	87.325	20.424	0.052	3.023
macrophage LPS time course 0 hrs	Immune	0.311	0.581	68.733	22.494	0.01	16.507
macrophage LPS time course 0 hrs	Immune	0.21	0.768	94.775	21.004	0.022	9.476
macrophage LPS time course 0 hrs	Immune	0.485	0.602	62.948	17.409	0.015	1.925
macrophage LPS time course 0 hrs	Immune	1.363	0.484	80.207	18.857	0.008	1.684
macrophage LPS time course 0 hrs	Immune	0.302	0.686	94.333	18.777	0.009	5.568
macrophage LPS time course 0 hrs	Immune	1.535	0.562	63.887	23.721	0.023	1.132
macrophage LPS time course 2 hrs	Immune	0.318	1.711	29.272	92.515	0.192	39.873
macrophage LPS time course 2 hrs	Immune	0	1.036	70.461	82.117	0.083	18.507
macrophage LPS time course 2 hrs	Immune	0	1.255	30.869	104.245	0.076	5.989
macrophage LPS time course 2 hrs	Immune	0.809	0.617	46.107	74.714	0.025	6.385
macrophage LPS time course 2 hrs	Immune	0.174	0.401	45.355	65.856	0	9.71
macrophage LPS time course 2 hrs	Immune	0.512	0.312	29.419	87.173	0	1.65
macrophage LPS time course 4 hrs	Immune	0.497	0.299	14.605	136.291	0.031	30.528
macrophage LPS time course 4 hrs	Immune	0	0.464	72.377	69.945	0.033	12.774
macrophage LPS time course 4 hrs	Immune	0	0.733	22.603	105.266	0	3.606
macrophage LPS time course 4 hrs	Immune	2.078	0.531	27.406	105.524	0	1.463
macrophage LPS time course 4 hrs	Immune	0.105	0.464	32.978	98.183	0.032	7.152
macrophage LPS time course 4 hrs	Immune	1.51	0	14.762	148.108	0.031	1.089
macrophage LPS time course 7 hrs	Immune	0.802	0.429	52.173	83.768	0.026	10.276
macrophage LPS time course 7 hrs	Immune	0.507	0.78	94.545	51.512	0.021	4.137
macrophage LPS time course 7 hrs	Immune	0.274	0.614	48.657	69.835	0.005	1.147
macrophage LPS time course 7 hrs	Immune	1.668	0.507	41.562	103.299	0.004	0.542
macrophage LPS time course 7 hrs	Immune	0.593	0.497	63.511	60.753	0.021	1.747
macrophage LPS time course 7 hrs	Immune	2.336	0.444	30.083	96.099	0.01	0.338
macrophage LPS time course 24 hrs	Immune	0.261	0.265	72.931	37.392	0.052	5.646
macrophage LPS time course 24 hrs	Immune	0.16	1.339	99.479	49.943	0.116	5.042
macrophage LPS time course 24 hrs	Immune	0	2.213	68.842	27.837	0.022	1.147
macrophage LPS time course 24 hrs	Immune	0.756	0.689	77.304	37.075	0.047	0.907
macrophage LPS time course 24 hrs	Immune	0.142	0.852	130.559	24.786	0	2.264
macrophage LPS time course 24 hrs	Immune	1.588	1.055	59.617	35.633	0	0.118
epididymis	Male Reproductive	368.255	3.594	2.225	23.468	8.751	0.209
epididymis	Male Reproductive	317.716	2.203	2.846	26.745	7.091	0.516
epididymis	Male Reproductive	348.711	0.664	1.892	25.444	5.163	0.242
epididymis	Male Reproductive	404.588	0.681	1.514	21.572	4.725	0.102
vas deferens	Male Reproductive	245.595	0.788	7.294	23.744	15.9	0.283
vas deferens	Male Reproductive	243.627	0.803	10.415	20.386	11.754	0.08
vas deferens	Male Reproductive	275.319	0.949	8.11	24.892	16.249	0.438
testes	Male Reproductive	16.01	0.733	3.794	27.262	1.213	1.39
testes	Male Reproductive	13.713	1.438	5.015	28.012	1.314	1.806
testes	Male Reproductive	19.599	0.667	4.684	25.113	1.019	1.713
testes	Male Reproductive	15.952	0.999	3.02	19.177	0.935	2.972
mammary gland	Female Reproductive	28.458	0.395	27.208	29.157	32.667	0.446
mammary gland	Female Reproductive	21.431	0.342	17.896	28.509	37.126	0.301
mammary gland	Female Reproductive	23.142	0.572	24.512	30.008	40.46	0.278
mammary gland	Female Reproductive	28.429	0.641	4.657	25.613	19.851	0.152
mammary gland	Female Reproductive	34.739	0.596	8.95	29.043	14.399	0.2
caruncle	Female Reproductive	38.048	0.663	7.158	33.042	16.145	0.295
caruncle	Female Reproductive	83.335	0.914	5.61	31.858	29.503	0.942
caruncle 23	Female Reproductive	49.134	0	7.285	34.437	8.244	0.237
caruncle 23	Female Reproductive	67.069	0.386	13.553	33.694	11.481	1.12
intercaruncular tissue	Female Reproductive	32.446	0.895	7.525	35.723	11.935	0.246
intercaruncular tissue	Female Reproductive	58.168	0.759	4.512	29.11	22.624	0.655
fallopian tube	Female Reproductive	189.39	0.682	7.929	49.335	14.715	0.14
fallopian tube	Female Reproductive	179.166	0.524	5.932	40.767	20.93	0.107
fallopian tube	Female Reproductive	86.24	1.246	4.221	23.653	28.733	0.186
ovarian follicles	Female Reproductive	115.77	0	2.766	24.014	4.164	0
ovary	Female Reproductive	69.433	0.271	1.779	23.677	3.019	0.013
ovary	Female Reproductive	71.666	0.47	4.003	21.461	4.284	0.085
ovary	Female Reproductive	85.244	0.525	1.491	23.782	2.957	0.154
ovary	Female Reproductive	79.908	0.352	6.798	24.228	5.407	0
ovary	Female Reproductive	107.624	0.459	2.845	25.894	4.776	0
ovary 23	Female Reproductive	130.635	0.138	5.859	34.64	3.163	0.066
ovary 23	Female Reproductive	69.737	0.181	5.337	30.399	1.752	0.043
ovary 35	Female Reproductive	197.284	0.233	10.295	23.276	3.987	0.233
ovary 35	Female Reproductive	73.336	0.272	7.296	27.354	3.937	0.051
ovary 100	Female Reproductive	108.045	1.75	6.297	20.593	18.491	0.189
ovary 100	Female Reproductive	83.568	2.836	6.268	25.166	16.653	0.514
ovary 100	Female Reproductive	106.602	0	4.458	28.71	2.205	0.069
ovary 100	Female Reproductive	99.561	0.149	12.571	40.887	5.056	0.328
corpus luteum	Female Reproductive	84.975	0.396	6.032	21.193	11.232	0
cervix	Female Reproductive	52.219	0.517	10.664	81.734	2.129	0.565
cervix	Female Reproductive	49.014	0.392	0.81	35.338	2.086	0
uterus	Female Reproductive	44.698	0.896	12.711	94.815	3.597	0.205
uterus	Female Reproductive	46.111	0.504	2.952	32.921	2.146	0.197
placenta + membranes	Female Reproductive	94.55	0	1.25	21.961	2.961	0.071
placenta 35	Female Reproductive	44.952	1.08	5.12	30.401	5.144	0.087
placenta 35	Female Reproductive	22.765	0.529	0.621	22.125	2.357	0.157
placenta 100	Female Reproductive	47.47	0.659	8.067	17.767	4.896	0.208
placenta 100	Female Reproductive	108.134	1.194	25.5	19.616	4.354	0.251
embryonic fibroblast	Embryo	407.688	1.188	155.223	20.048	7.922	1.701
embryo	Embryo	149.464	0.607	2.42	28.98	3.713	0.747
embryo	Embryo	162.254	0.632	2.237	26.554	3.757	0.698
embryo	Embryo	143.607	0.507	2.144	28.952	3.667	0.628
