# Supplementary material for: Comprehensive transcriptome and methylome analysis delineates the biological basis of hair follicle development and wool-related traits in Merino sheep
Source: BMC Biol. 2021 Sep 9;19:197. doi: 10.1186/s12915-021-01127-9 (PMC8427949; doi:10.1186/s12915-021-01127-9)
Supplement: Supplementary file 22 — Additional file 22: Table S13. Phenome-wide association study (PheWAS) results for six candidate genes in humans. [file 12915_2021_1127_MOESM22_ESM.xlsx]

## Sheet: sheet1
Table S13. Phenome-wide association study (PheWAS) results for six candidate genes in humans.
atlas.ID	PMID	Year	Domain	Trait	P.value	Sample size	Gene name
3937	28878392	2017	Metabolic	Fucosylation	0.026695	2078	CSRP2
2010	23505323	2013	Metabolic	High-density lipoprotein cholesterol	0.00012772	2240	GHR
2010	23505323	2013	Metabolic	High-density lipoprotein cholesterol	0.04	2240	SPHK1
728	24816252	2014	Metabolic	::::X-11792	0.048935	2442	PTPN1
728	24816252	2014	Metabolic	::::X-11792	0.021023	2442	SPHK1
1085	20622878	2010	Connective Tissue	Behcet disease	0.03453	2493	CSRP2
3812	20045101	2010	Immune	CD3+ T cell level	0.010596	2538	SPHK1
3813	20045101	2010	Immune	CD4+ T cell level	0.048808	2538	SPHK1
2032	28067912	2017	GI Tract	Prognosis in Crohn's Disease	0.0031516	2734	EEF1A2
562	24816252	2014	Metabolic	Lipid::Monoacylglycerol::1-linoleoylglycerol (1-monolinolein)	0.012306	2797	SPHK1
726	24816252	2014	Metabolic	Amino acid::Cysteine, methionine, SAM, taurine metabolism::X-11786--methylcysteine	0.0046881	2811	PTPN1
732	24816252	2014	Metabolic	::::X-11805	0.034663	2814	PTPN1
4298	30677029	2019	Metabolic	Thin vs extreme obese	0.016975	2927	PTPN1
824	24816252	2014	Metabolic	::::X-13553	0.0037889	3085	PTPN1
1056	18204098	2008	Skeletal	Systemic Lupus Erythematosus	0.0056788	3094	GHR
806	24816252	2014	Metabolic	::::X-12830	0.040161	3415	SPHK1
1010	27989323	2017	Immune	Tumor necrosis factor alpha	0.01236	3454	PPP1R27
997	27989323	2017	Immune	Interferon gamma-induced protein 10 (CXCL10)	0.017908	3685	CSRP2
997	27989323	2017	Immune	Interferon gamma-induced protein 10 (CXCL10)	0.015258	3685	EEF1A2
471	24816252	2014	Metabolic	Lipid::Bile acid metabolism::taurocholate	0.0060644	4032	EEF1A2
3950	28931804	2017	CNS	Amyotrophic lateral sclerosis (logistic)	0.02714	4084	SPHK1
3951	28931804	2017	CNS	Amyotrophic lateral sclerosis (LMM)	0.02621	4084	SPHK1
3975	29304378	2018	Skeletal	Total body BMD (15-30 years old)	0.016133	4180	EEF1A2
3811	19853236	2009	Immune	Basophil count	0.00046898	4215	PTPN1
3810	19853236	2009	Immune	Eosinphil count	0.011128	4216	CSRP2
3809	19853236	2009	Immune	Monocyte count	0.01908	4225	PTPN1
3808	19853236	2009	Immune	Lymphocyte count	0.044063	4226	GHR
3808	19853236	2009	Immune	Lymphocyte count	0.0025444	4226	SPHK1
3803	19853236	2009	Immune	Mean corpuscular hemoglobin	0.024424	4241	GHR
1148	24699409	2014	Metabolic	AUC insulin	0.025526	4324	GHR
1148	24699409	2014	Metabolic	AUC insulin	0.048314	4324	SPHK1
4214	31049640	2019	Endocrine	Type 2 Diabetes	0.043524	4347	CSRP2
614	24816252	2014	Metabolic	Xenobiotics::Benzoate metabolism::4-hydroxyhippurate	0.036239	4368	SPHK1
1152	24699409	2014	Metabolic	Incremental insulin 30 min	0.043838	4447	GHR
1152	24699409	2014	Metabolic	Incremental insulin 30 min	0.0456	4447	SPHK1
2005	22377632	2012	Reproduction	Maternal transmission distortion	0.044172	4728	CSRP2
2006	22377632	2012	Reproduction	Paternal transmission distortion	0.044172	4728	CSRP2
2007	22377632	2012	Reproduction	Parental transmission distortion	0.044172	4728	CSRP2
801	24816252	2014	Metabolic	::::X-12771	0.0044581	4734	EEF1A2
1101	19060910	2009	Metabolic	Glucose - Birth cohorts	0.0278	4763	EEF1A2
1101	19060910	2009	Metabolic	Glucose - Birth cohorts	0.03104	4763	SPHK1
4355	30206230	2018	Immune	IL-1beta in gingival crevicular	0.037754	4910	SPHK1
812	24816252	2014	Metabolic	::::X-12855	0.0074134	5120	PTPN1
586	24816252	2014	Metabolic	Nucleotide::Purine metabolism, guanine containing::N2,N2-dimethylguanosine	0.0029691	5228	SPHK1
778	24816252	2014	Metabolic	::::X-12443	0.042352	5357	GHR
763	24816252	2014	Metabolic	::::X-12216	0.0044948	5369	SPHK1
644	24816252	2014	Metabolic	Xenobiotics::Xanthine metabolism::3-methylxanthine	0.031824	5396	EEF1A2
603	24816252	2014	Metabolic	Peptide::gamma-glutamyl::gamma-glutamylisoleucine*	0.03074	5522	EEF1A2
1143	28490609	2017	Metabolic	Acute insulin response (adjusted for BMI)	0.005105	5567	CSRP2
1146	28490609	2017	Metabolic	Peak insulin response (adjusted for BMI)	0.015347	5567	CSRP2
599	24816252	2014	Metabolic	Peptide::Fibrinogen cleavage peptide::ADSGEGDFXAEGGGVR*	0.032685	5588	EEF1A2
427	24816252	2014	Metabolic	Amino acid::Valine, leucine and isoleucine metabolism::hydroxyisovaleroyl carnitine	0.0043194	5588	SPHK1
99	23449627	2013	Skeletal	Pubertal growth (female)	0.0041669	5756	EEF1A2
198	26631737	2016	Metabolic	Urinary albumin-to-creatinine ratio (diabetes positive)	0.0045277	5825	GHR
1121	27918534	2017	Metabolic	Pericardial adipose tissue volume (adjusted for height and weight, male)	0.042809	5842	SPHK1
445	24816252	2014	Metabolic	Carbohydrate::Nucleotide sugars, pentose metabolism::arabinose	0.024628	5889	PTPN1
3804	19853236	2009	Immune	Mean corpuscular hemoglobin concentration	0.001528	5927	GHR
3804	19853236	2009	Immune	Mean corpuscular hemoglobin concentration	0.018423	5927	PTPN1
464	24816252	2014	Metabolic	Lipid::Bile acid metabolism::cholate	0.00033275	5929	PTPN1
393	24816252	2014	Metabolic	Amino acid::Phenylalanine & tyrosine metabolism::3-methoxytyrosine	0.040425	5997	SPHK1
1009	27989323	2017	Immune	Stromal cell-derived factor-1 alpha (CXCL12)	0.046349	5998	GHR
408	24816252	2014	Metabolic	Amino acid::Tryptophan metabolism::serotonin (5HT)	0.023309	6139	EEF1A2
810	24816252	2014	Metabolic	::::X-12850	0.00040035	6251	PTPN1
2022	23583980	2013	Respiratory	Fibrotic idiopathic interstitial pneumonias	0.039655	6299	CSRP2
2022	23583980	2013	Respiratory	Fibrotic idiopathic interstitial pneumonias	0.013812	6299	GHR
816	24816252	2014	Metabolic	::::X-13215	0.012225	6305	GHR
779	24816252	2014	Metabolic	::::X-12450	0.039519	6432	GHR
764	24816252	2014	Metabolic	::::X-12217	0.0026975	6469	EEF1A2
4056	27920155	2017	Metabolic	Estimated glomerular filtration rate based on serum creatinine (non-diabetic)	0.042194	6597	GHR
733	24816252	2014	Metabolic	::::X-11818	0.049221	6790	PTPN1
843	24816252	2014	Metabolic	::::X-14626	0.024882	6904	EEF1A2
678	24816252	2014	Metabolic	::::X-09108	0.046475	6910	CSRP2
698	24816252	2014	Metabolic	::::X-11412	0.0050496	6935	EEF1A2
819	24816252	2014	Metabolic	::::X-13435	0.014551	6970	CSRP2
819	24816252	2014	Metabolic	::::X-13435	0.04315	6970	EEF1A2
96	23449627	2013	Skeletal	Height SDS (female at age 10)	0.045	6974	GHR
475	24816252	2014	Metabolic	Lipid::Carnitine metabolism::2-tetradecenoyl carnitine	0.034576	6998	CSRP2
475	24816252	2014	Metabolic	Lipid::Carnitine metabolism::2-tetradecenoyl carnitine	0.013947	6998	PTPN1
509	24816252	2014	Metabolic	Lipid::Glycerolipid metabolism::glycerophosphorylcholine (GPC)	0.013357	7156	GHR
509	24816252	2014	Metabolic	Lipid::Glycerolipid metabolism::glycerophosphorylcholine (GPC)	0.0053556	7156	SPHK1
633	24816252	2014	Metabolic	Xenobiotics::Food component, Plant::piperine	0.035351	7173	PTPN1
800	24816252	2014	Metabolic	::::X-12749	0.0080769	7178	CSRP2
486	24816252	2014	Metabolic	Lipid::Carnitine metabolism::stearoylcarnitine	0.035793	7183	PTPN1
752	24816252	2014	Metabolic	::::X-12063	0.044751	7197	PTPN1
823	24816252	2014	Metabolic	::::X-13549	0.0061632	7330	GHR
668	24816252	2014	Metabolic	::::X-06246	0.02426	7358	CSRP2
668	24816252	2014	Metabolic	::::X-06246	0.032378	7358	PTPN1
446	24816252	2014	Metabolic	Carbohydrate::Nucleotide sugars, pentose metabolism::threitol	0.029653	7381	CSRP2
460	24816252	2014	Metabolic	Energy::Krebs cycle::malate	0.0077437	7384	PTPN1
421	24816252	2014	Metabolic	Amino acid::Valine, leucine and isoleucine metabolism::2-methylbutyroylcarnitine	0.041674	7420	PTPN1
757	24816252	2014	Metabolic	Amino acid::Tryptophan metabolism::X-12100--hydroxytryptophan*	0.024087	7499	EEF1A2
842	24816252	2014	Metabolic	::::X-14625	0.010187	7511	CSRP2
415	24816252	2014	Metabolic	Amino acid::Urea cycle; arginine-, proline-, metabolism::N-acetylornithine	0.015686	7574	CSRP2
415	24816252	2014	Metabolic	Amino acid::Urea cycle; arginine-, proline-, metabolism::N-acetylornithine	0.0015796	7574	PTPN1
667	24816252	2014	Metabolic	::::X-06226	0.021867	7623	SPHK1
694	24816252	2014	Metabolic	::::X-11327	0.032597	7671	GHR
981	27989323	2017	Immune	Interleukin-10	0.0012483	7681	PPP1R27
3962	28990592	2017	Reproduction	Gestational weight gain (maternal, late)	0.041945	7681	SPHK1
679	24816252	2014	Metabolic	::::X-09706	0.02891	7697	CSRP2
679	24816252	2014	Metabolic	::::X-09706	0.039668	7697	EEF1A2
980	27989323	2017	Immune	Interferon-gamma	0.012485	7701	SPHK1
734	24816252	2014	Metabolic	::::X-11820	0.037674	7710	GHR
367	24816252	2014	Metabolic	Amino acid::Alanine and aspartate metabolism::N-acetylalanine	0.041172	7720	PTPN1
439	24816252	2014	Metabolic	Carbohydrate::Glycolysis, gluconeogenesis, pyruvate metabolism::1,5-anhydroglucitol (1,5-AG)	0.030913	7746	CSRP2
684	24816252	2014	Metabolic	::::X-10500	0.049532	7751	EEF1A2
434	24816252	2014	Metabolic	Carbohydrate::Aminosugars metabolism::erythronate*	0.031694	7752	CSRP2
434	24816252	2014	Metabolic	Carbohydrate::Aminosugars metabolism::erythronate*	0.0037261	7752	PTPN1
544	24816252	2014	Metabolic	Lipid::Lysolipid::1-palmitoylglycerophosphoethanolamine	0.026696	7763	GHR
412	24816252	2014	Metabolic	Amino acid::Urea cycle; arginine-, proline-, metabolism::citrulline	0.034631	7773	EEF1A2
441	24816252	2014	Metabolic	Carbohydrate::Glycolysis, gluconeogenesis, pyruvate metabolism::glucose	0.013517	7773	PTPN1
424	24816252	2014	Metabolic	Amino acid::Valine, leucine and isoleucine metabolism::4-methyl-2-oxopentanoate	0.037916	7776	GHR
569	24816252	2014	Metabolic	Lipid::Sterol, Steroid::4-androsten-3beta,17beta-diol disulfate 2*	0.019271	7776	GHR
638	24816252	2014	Metabolic	Xenobiotics::Sugar, sugar substitute, starch::erythritol	0.01968	7776	PTPN1
723	24816252	2014	Metabolic	::::X-11550	0.027254	7776	PTPN1
777	24816252	2014	Metabolic	Lipid::Long chain fatty acid::X-12442--5,8-tetradecadienoate	0.0052996	7780	PTPN1
508	24816252	2014	Metabolic	Lipid::Glycerolipid metabolism::glycerol 3-phosphate (G3P)	0.047631	7781	SPHK1
523	24816252	2014	Metabolic	Lipid::Long chain fatty acid::nonadecanoate (19:0)	0.028337	7783	GHR
666	24816252	2014	Metabolic	::::X-06126	0.033397	7785	EEF1A2
589	24816252	2014	Metabolic	Nucleotide::Pyrimidine metabolism, uracil containing::pseudouridine	0.044922	7785	PTPN1
596	24816252	2014	Metabolic	Peptide::Dipeptide::pro-hydroxy-pro	0.040865	7787	CSRP2
364	24816252	2014	Metabolic	Amino acid::Alanine and aspartate metabolism::alanine	0.03894	7788	PTPN1
430	24816252	2014	Metabolic	Amino acid::Valine, leucine and isoleucine metabolism::isovalerylcarnitine	0.043225	7789	PTPN1
686	24816252	2014	Metabolic	::::X-10510	0.034134	7792	GHR
390	24816252	2014	Metabolic	Amino acid::Lysine metabolism::pipecolate	0.0051526	7792	PTPN1
373	24816252	2014	Metabolic	Amino acid::Cysteine, methionine, SAM, taurine metabolism::methionine	0.021659	7795	PTPN1
494	24816252	2014	Metabolic	Lipid::Fatty acid metabolism (also BCAA metabolism)::butyrylcarnitine	0.00064476	7796	PTPN1
504	24816252	2014	Metabolic	Lipid::Fatty acid, monohydroxy::2-hydroxypalmitate	0.035637	7797	SPHK1
555	24816252	2014	Metabolic	Lipid::Medium chain fatty acid::caprate (10:0)	0.0009784	7799	PTPN1
555	24816252	2014	Metabolic	Lipid::Medium chain fatty acid::caprate (10:0)	0.029852	7799	SPHK1
429	24816252	2014	Metabolic	Amino acid::Valine, leucine and isoleucine metabolism::isoleucine	0.044178	7801	PTPN1
558	24816252	2014	Metabolic	Lipid::Medium chain fatty acid::heptanoate (7:0)	0.028566	7802	GHR
557	24816252	2014	Metabolic	Lipid::Medium chain fatty acid::caprylate (8:0)	0.00024011	7802	PTPN1
557	24816252	2014	Metabolic	Lipid::Medium chain fatty acid::caprylate (8:0)	0.0019512	7802	SPHK1
511	24816252	2014	Metabolic	Lipid::Inositol metabolism::myo-inositol	0.0012009	7803	PTPN1
409	24816252	2014	Metabolic	Amino acid::Tryptophan metabolism::tryptophan	0.024631	7804	GHR
568	24816252	2014	Metabolic	Lipid::Sterol, Steroid::4-androsten-3beta,17beta-diol disulfate 1*	0.012393	7804	GHR
487	24816252	2014	Metabolic	Lipid::Essential fatty acid::dihomo-linolenate (20:3n3 or n6)	0.014298	7805	GHR
617	24816252	2014	Metabolic	Xenobiotics::Benzoate metabolism::catechol sulfate	0.035342	7807	EEF1A2
401	24816252	2014	Metabolic	Amino acid::Phenylalanine & tyrosine metabolism::tyrosine	0.034365	7807	GHR
476	24816252	2014	Metabolic	Lipid::Carnitine metabolism::3-dehydrocarnitine*	0.0056375	7809	SPHK1
556	24816252	2014	Metabolic	Lipid::Medium chain fatty acid::caproate (6:0)	0.016729	7811	EEF1A2
556	24816252	2014	Metabolic	Lipid::Medium chain fatty acid::caproate (6:0)	0.039443	7811	GHR
428	24816252	2014	Metabolic	Amino acid::Valine, leucine and isoleucine metabolism::isobutyrylcarnitine	0.029392	7812	CSRP2
398	24816252	2014	Metabolic	Amino acid::Phenylalanine & tyrosine metabolism::phenylacetylglutamine	0.046129	7812	EEF1A2
428	24816252	2014	Metabolic	Amino acid::Valine, leucine and isoleucine metabolism::isobutyrylcarnitine	0.01434	7812	EEF1A2
389	24816252	2014	Metabolic	Amino acid::Lysine metabolism::lysine	0.041057	7812	GHR
459	24816252	2014	Metabolic	Energy::Krebs cycle::citrate	0.0033352	7813	PTPN1
495	24816252	2014	Metabolic	Lipid::Fatty acid metabolism (also BCAA metabolism)::propionylcarnitine	0.012647	7813	PTPN1
407	24816252	2014	Metabolic	Amino acid::Tryptophan metabolism::kynurenine	0.029887	7816	GHR
417	24816252	2014	Metabolic	Amino acid::Urea cycle; arginine-, proline-, metabolism::proline	0.033932	7816	GHR
407	24816252	2014	Metabolic	Amino acid::Tryptophan metabolism::kynurenine	0.020043	7816	PTPN1
517	24816252	2014	Metabolic	Lipid::Long chain fatty acid::arachidonate (20:4n6)	0.0031128	7816	SPHK1
369	24816252	2014	Metabolic	Amino acid::Creatine metabolism::creatine	0.038737	7822	EEF1A2
977	27989323	2017	Immune	Granulocyte colony-stimulating factor	0.027021	7904	PPP1R27
4297	30677029	2019	Metabolic	Extreme obesity (childhood)	0.016557	7916	CSRP2
4296	30677029	2019	Metabolic	Thinness	9.98e-06	7931	GHR
4296	30677029	2019	Metabolic	Thinness	0.0043491	7931	PTPN1
4296	30677029	2019	Metabolic	Thinness	0.029422	7931	SPHK1
991	27989323	2017	Immune	Interleukin-4	0.037883	8124	GHR
1012	27989323	2017	Immune	TNF-related apoptosis inducing ligand	0.03112	8186	CSRP2
993	27989323	2017	Immune	Interleukin-6	0.031125	8189	PPP1R27
993	27989323	2017	Immune	Interleukin-6	0.028316	8189	PTPN1
1004	27989323	2017	Immune	Macrophage inflammatory protein-1 (CCL4)	0.021208	8243	PPP1R27
982	27989323	2017	Immune	Interleukin-12p70	0.012164	8270	PPP1R27
998	27989323	2017	Immune	Monocyte chemotactic protein-1 (CCL2)	0.023587	8293	SPHK1
1112	27918534	2017	Metabolic	Visceral sdipose tissue volume (male)	0.049386	8738	CSRP2
1128	27918534	2017	Metabolic	Visceral adipose tissue sttenutation (female)	0.020961	9594	SPHK1
4300	30674883	2019	Dermatological	Vitiligo (early onset)	0.0078275	9735	PTPN1
1134	27918534	2017	Metabolic	Ratio of visceral-tosubcutaneous adipose tissue volume (adjusted for BMI, female)	0.006756	9823	SPHK1
3926	28743860	2017	Skeletal	Total-body less head BMD	0.021798	10414	GHR
3927	28743860	2017	Skeletal	Total-body lean mass	0.033795	10414	GHR
3928	28743860	2017	Skeletal	Total-body less head BMD and total body lean mass (bivariate meta-analysis)	0.035138	10414	GHR
3926	28743860	2017	Skeletal	Total-body less head BMD	0.016067	10414	PTPN1
1162	21873549	2011	Metabolic	Fasting proinsulin (adjusted for fasting insulin, age and sex)	0.032632	10701	EEF1A2
4020	29895819	2018	Dermatological	Freckles	0.0054095	11182	CSRP2
4390	29855537	2018	Reproduction	Dysmenorrhea pain severity	0.024437	11348	CSRP2
4405	29855537	2018	Reproduction	Menstrual quality of life impact: Pressure in the breasts	0.043638	11348	CSRP2
4396	29855537	2018	Reproduction	Menstruation quality of life impact: Agressiveness	0.04353	11348	PTPN1
4393	29855537	2018	Reproduction	Menstrual fever	0.025798	11348	SPHK1
4395	29855537	2018	Reproduction	Menstruation quality of life impact: Acne	0.027206	11348	SPHK1
192	26831199	2016	Metabolic	Estimated glomerular filtration rate based on serum creatinine (diabetes positive)	0.008727	11529	SPHK1
3976	29304378	2018	Skeletal	Total body BMD (15 or younger)	0.014531	11807	PTPN1
1117	27918534	2017	Metabolic	Pericardial adipose tissue volume	0.027114	12204	SPHK1
1219	25607358	2015	CNS	Mean Accumbens	0.016278	13171	PTPN1
1221	25607358	2015	CNS	Mean Caudate	0.010353	13171	PTPN1
1219	25607358	2015	CNS	Mean Accumbens	0.035191	13171	SPHK1
3822	26394269	2015	GI Tract	Primary biliary cirrhosis	0.040334	13239	SPHK1
866	27005778	2016	Metabolic	Fatty acid length	0.03252	13476	PTPN1
91	22484627	2012	Metabolic	Childhood obesity	0.049667	13848	CSRP2
98	23449627	2013	Skeletal	Height SDS	0.027101	13960	GHR
98	23449627	2013	Skeletal	Height SDS	0.026338	13960	PTPN1
4291	30787307	2019	Respiratory	Asthma	0.005431	14654	PTPN1
118	23563607	2013	Skeletal	Extreme Height	0.02412	16196	GHR
118	23563607	2013	Skeletal	Extreme Height	0.022693	16196	PTPN1
4191	31217584	2019	Cardiovascular	QT interval	0.010318	17348	PPP1R27
4654	BioRxiv: https://doi.org/10.1101/288562	2019	CNS	External capsule fractional anisotropy	0.021806	17706	CSRP2
4660	BioRxiv: https://doi.org/10.1101/288568	2019	CNS	Posterior limb of internal capsule fractional anisotropy	0.0105	17706	CSRP2
4661	BioRxiv: https://doi.org/10.1101/288569	2019	CNS	Posterior thalamic radiation (include optic radiation) fractional anisotropy	0.009509	17706	CSRP2
4664	BioRxiv: https://doi.org/10.1101/288572	2019	CNS	Superior corona radiata fractional anisotropy	0.03569	17706	CSRP2
4674	BioRxiv: https://doi.org/10.1101/288582	2019	CNS	Cingulum (hippocampus) axial diusivities	0.0055041	17706	CSRP2
4696	BioRxiv: https://doi.org/10.1101/288604	2019	CNS	Cingulum (hippocampus) mean diusivities	0.015826	17706	CSRP2
4700	BioRxiv: https://doi.org/10.1101/288608	2019	CNS	Fornix (cres) / Stria terminalis mean diusivities	0.040895	17706	CSRP2
4705	BioRxiv: https://doi.org/10.1101/288613	2019	CNS	Posterior thalamic radiation (include optic radiation) mean diusivities	0.010645	17706	CSRP2
4711	BioRxiv: https://doi.org/10.1101/288619	2019	CNS	Sagittal stratum mean diusivities	0.044173	17706	CSRP2
4714	BioRxiv: https://doi.org/10.1101/288622	2019	CNS	Anterior limb of internal capsule mode of anisotropy	0.0045338	17706	CSRP2
4718	BioRxiv: https://doi.org/10.1101/288626	2019	CNS	Cingulum (hippocampus) mode of anisotropy	0.019144	17706	CSRP2
4726	BioRxiv: https://doi.org/10.1101/288634	2019	CNS	Posterior limb of internal capsule mode of anisotropy	0.016815	17706	CSRP2
4748	BioRxiv: https://doi.org/10.1101/288656	2019	CNS	Posterior limb of internal capsule radial diusivities	0.0065493	17706	CSRP2
4749	BioRxiv: https://doi.org/10.1101/288657	2019	CNS	Posterior thalamic radiation (include optic radiation) radial diusivities	0.00747	17706	CSRP2
4752	BioRxiv: https://doi.org/10.1101/288660	2019	CNS	Superior corona radiata radial diusivities	0.034095	17706	CSRP2
4648	BioRxiv: https://doi.org/10.1101/288556	2019	CNS	Anterior limb of internal capsule fractional anisotropy	0.027426	17706	EEF1A2
4655	BioRxiv: https://doi.org/10.1101/288563	2019	CNS	Fornix (column and body of fornix) fractional anisotropy	0.02797	17706	EEF1A2
4667	BioRxiv: https://doi.org/10.1101/288575	2019	CNS	Sagittal stratum fractional anisotropy	0.049934	17706	EEF1A2
4677	BioRxiv: https://doi.org/10.1101/288585	2019	CNS	Fornix (column and body of fornix) axial diusivities	0.0037333	17706	EEF1A2
4682	BioRxiv: https://doi.org/10.1101/288590	2019	CNS	Posterior limb of internal capsule axial diusivities	0.021281	17706	EEF1A2
4695	BioRxiv: https://doi.org/10.1101/288603	2019	CNS	Cingulum (cingulate gyrus) mean diusivities	0.020739	17706	EEF1A2
4699	BioRxiv: https://doi.org/10.1101/288607	2019	CNS	Fornix (column and body of fornix) mean diusivities	0.010153	17706	EEF1A2
4726	BioRxiv: https://doi.org/10.1101/288634	2019	CNS	Posterior limb of internal capsule mode of anisotropy	0.0079879	17706	EEF1A2
4737	BioRxiv: https://doi.org/10.1101/288645	2019	CNS	Average across all tracts radial diusivities	0.044531	17706	EEF1A2
4739	BioRxiv: https://doi.org/10.1101/288647	2019	CNS	Cingulum (cingulate gyrus) radial diusivities	0.013736	17706	EEF1A2
4743	BioRxiv: https://doi.org/10.1101/288651	2019	CNS	Fornix (column and body of fornix) radial diusivities	0.012905	17706	EEF1A2
4745	BioRxiv: https://doi.org/10.1101/288653	2019	CNS	Genu of corpus callosum radial diusivities	0.017046	17706	EEF1A2
4753	BioRxiv: https://doi.org/10.1101/288661	2019	CNS	Superior fronto-occipital fasciculus radial diusivities	0.033153	17706	EEF1A2
4654	BioRxiv: https://doi.org/10.1101/288562	2019	CNS	External capsule fractional anisotropy	0.014982	17706	GHR
4659	BioRxiv: https://doi.org/10.1101/288567	2019	CNS	Posterior corona radiata fractional anisotropy	0.038511	17706	GHR
4662	BioRxiv: https://doi.org/10.1101/288570	2019	CNS	Retrolenticular part of internal capsule fractional anisotropy	0.049379	17706	GHR
4667	BioRxiv: https://doi.org/10.1101/288575	2019	CNS	Sagittal stratum fractional anisotropy	0.0022215	17706	GHR
4675	BioRxiv: https://doi.org/10.1101/288583	2019	CNS	Corticospinal tract axial diusivities	0.0070078	17706	GHR
4697	BioRxiv: https://doi.org/10.1101/288605	2019	CNS	Corticospinal tract mean diusivities	0.00093366	17706	GHR
4706	BioRxiv: https://doi.org/10.1101/288614	2019	CNS	Retrolenticular part of internal capsule mean diusivities	0.049571	17706	GHR
4707	BioRxiv: https://doi.org/10.1101/288615	2019	CNS	Splenium of corpus callosum mean diusivities	0.046291	17706	GHR
4711	BioRxiv: https://doi.org/10.1101/288619	2019	CNS	Sagittal stratum mean diusivities	0.017193	17706	GHR
4728	BioRxiv: https://doi.org/10.1101/288636	2019	CNS	Retrolenticular part of internal capsule mode of anisotropy	0.031029	17706	GHR
4741	BioRxiv: https://doi.org/10.1101/288649	2019	CNS	Corticospinal tract radial diusivities	0.012544	17706	GHR
4747	BioRxiv: https://doi.org/10.1101/288655	2019	CNS	Posterior corona radiata radial diusivities	0.04318	17706	GHR
4750	BioRxiv: https://doi.org/10.1101/288658	2019	CNS	Retrolenticular part of internal capsule radial diusivities	0.032825	17706	GHR
4755	BioRxiv: https://doi.org/10.1101/288663	2019	CNS	Sagittal stratum radial diusivities	0.0033792	17706	GHR
4660	BioRxiv: https://doi.org/10.1101/288568	2019	CNS	Posterior limb of internal capsule fractional anisotropy	0.018001	17706	PPP1R27
4663	BioRxiv: https://doi.org/10.1101/288571	2019	CNS	Splenium of corpus callosum fractional anisotropy	0.0073688	17706	PPP1R27
4673	BioRxiv: https://doi.org/10.1101/288581	2019	CNS	Cingulum (cingulate gyrus) axial diusivities	0.010904	17706	PPP1R27
4677	BioRxiv: https://doi.org/10.1101/288585	2019	CNS	Fornix (column and body of fornix) axial diusivities	0.025468	17706	PPP1R27
4678	BioRxiv: https://doi.org/10.1101/288586	2019	CNS	Fornix (cres) / Stria terminalis axial diusivities	0.010968	17706	PPP1R27
4700	BioRxiv: https://doi.org/10.1101/288608	2019	CNS	Fornix (cres) / Stria terminalis mean diusivities	0.023538	17706	PPP1R27
4717	BioRxiv: https://doi.org/10.1101/288625	2019	CNS	Cingulum (cingulate gyrus) mode of anisotropy	0.0064679	17706	PPP1R27
4722	BioRxiv: https://doi.org/10.1101/288630	2019	CNS	Fornix (cres) / Stria terminalis mode of anisotropy	0.012047	17706	PPP1R27
4726	BioRxiv: https://doi.org/10.1101/288634	2019	CNS	Posterior limb of internal capsule mode of anisotropy	0.030938	17706	PPP1R27
4748	BioRxiv: https://doi.org/10.1101/288656	2019	CNS	Posterior limb of internal capsule radial diusivities	0.04153	17706	PPP1R27
4751	BioRxiv: https://doi.org/10.1101/288659	2019	CNS	Splenium of corpus callosum radial diusivities	0.012194	17706	PPP1R27
4648	BioRxiv: https://doi.org/10.1101/288556	2019	CNS	Anterior limb of internal capsule fractional anisotropy	0.022354	17706	PTPN1
4650	BioRxiv: https://doi.org/10.1101/288558	2019	CNS	Body of corpus callosum fractional anisotropy	0.038347	17706	PTPN1
4657	BioRxiv: https://doi.org/10.1101/288565	2019	CNS	Genu of corpus callosum fractional anisotropy	0.005317	17706	PTPN1
4660	BioRxiv: https://doi.org/10.1101/288568	2019	CNS	Posterior limb of internal capsule fractional anisotropy	5.69e-05	17706	PTPN1
4665	BioRxiv: https://doi.org/10.1101/288573	2019	CNS	Superior fronto-occipital fasciculus fractional anisotropy	0.016726	17706	PTPN1
4673	BioRxiv: https://doi.org/10.1101/288581	2019	CNS	Cingulum (cingulate gyrus) axial diusivities	0.028239	17706	PTPN1
4682	BioRxiv: https://doi.org/10.1101/288590	2019	CNS	Posterior limb of internal capsule axial diusivities	0.0014643	17706	PTPN1
4687	BioRxiv: https://doi.org/10.1101/288595	2019	CNS	Superior fronto-occipital fasciculus axial diusivities	0.0010728	17706	PTPN1
4714	BioRxiv: https://doi.org/10.1101/288622	2019	CNS	Anterior limb of internal capsule mode of anisotropy	0.002726	17706	PTPN1
4715	BioRxiv: https://doi.org/10.1101/288623	2019	CNS	Average across all tracts mode of anisotropy	0.00026223	17706	PTPN1
4720	BioRxiv: https://doi.org/10.1101/288628	2019	CNS	External capsule mode of anisotropy	0.037117	17706	PTPN1
4724	BioRxiv: https://doi.org/10.1101/288632	2019	CNS	Inferior fronto-occipital fasciculus mode of anisotropy	0.0051397	17706	PTPN1
4726	BioRxiv: https://doi.org/10.1101/288634	2019	CNS	Posterior limb of internal capsule mode of anisotropy	1.35e-06	17706	PTPN1
4729	BioRxiv: https://doi.org/10.1101/288637	2019	CNS	Splenium of corpus callosum mode of anisotropy	0.025538	17706	PTPN1
4730	BioRxiv: https://doi.org/10.1101/288638	2019	CNS	Superior corona radiata mode of anisotropy	0.0015263	17706	PTPN1
4731	BioRxiv: https://doi.org/10.1101/288639	2019	CNS	Superior fronto-occipital fasciculus mode of anisotropy	6.34e-06	17706	PTPN1
4745	BioRxiv: https://doi.org/10.1101/288653	2019	CNS	Genu of corpus callosum radial diusivities	0.02084	17706	PTPN1
4748	BioRxiv: https://doi.org/10.1101/288656	2019	CNS	Posterior limb of internal capsule radial diusivities	0.0016093	17706	PTPN1
4669	BioRxiv: https://doi.org/10.1101/288577	2019	CNS	Anterior corona radiata axial diusivities	0.020865	17706	SPHK1
4718	BioRxiv: https://doi.org/10.1101/288626	2019	CNS	Cingulum (hippocampus) mode of anisotropy	0.026158	17706	SPHK1
4720	BioRxiv: https://doi.org/10.1101/288628	2019	CNS	External capsule mode of anisotropy	0.022276	17706	SPHK1
4733	BioRxiv: https://doi.org/10.1101/288641	2019	CNS	Sagittal stratum mode of anisotropy	0.042101	17706	SPHK1
1132	27918534	2017	Metabolic	Ratio of visceral-tosubcutaneous adipose tissue volume (adjusted for BMI)	0.01417	18191	SPHK1
1111	27918534	2017	Metabolic	Visceral sdipose tissue volume	0.048968	18332	SPHK1
1126	27918534	2017	Metabolic	Visceral adipose tissue sttenutation	0.00087459	18332	SPHK1
4212	31070104	2019	Metabolic	Glycine level (male)	0.035118	19112	PPP1R27
850	27005778	2016	Metabolic	Acetoacetate	0.012196	19262	GHR
889	27005778	2016	Metabolic	Total lipids in large HDL	0.033752	19273	GHR
890	27005778	2016	Metabolic	Concentration of large HDL particles	0.024007	19273	GHR
891	27005778	2016	Metabolic	Phospholipids in large HDL	0.028136	19273	GHR
908	27005778	2016	Metabolic	LDL diameter	0.022015	19273	PPP1R27
967	27005778	2016	Metabolic	Phospholipids in very small VLDL	0.016029	19273	PPP1R27
933	27005778	2016	Metabolic	Total lipids in small HDL	0.0010314	19273	PTPN1
934	27005778	2016	Metabolic	Concentration of small HDL particles	0.0012893	19273	PTPN1
942	27005778	2016	Metabolic	Concentration of small VLDL particles	0.043561	19273	PTPN1
4154	29403010	2018	Cardiovascular	Ejection fraction	0.0091818	19516	PTPN1
4454	31676860	2019	CNS	Left lateral orbitofrontal	0.035143	19629	CSRP2
4457	31676860	2019	CNS	Left middle temporal	0.040148	19629	CSRP2
4490	31676860	2019	CNS	Right paracentral	0.045963	19629	CSRP2
4533	31676860	2019	CNS	Right cerebellum white matter	0.044283	19629	CSRP2
4483	31676860	2019	CNS	Right isthmus cingulate	0.016593	19629	EEF1A2
4472	31676860	2019	CNS	Left superior temporal	0.021907	19629	PPP1R27
4512	31676860	2019	CNS	Brain stem	0.032212	19629	PPP1R27
4527	31676860	2019	CNS	Left accumbens area	0.019026	19629	PPP1R27
4528	31676860	2019	CNS	Left ventral DC	0.038865	19629	PPP1R27
4544	31676860	2019	CNS	White matter	0.039133	19629	PPP1R27
4299	30674883	2019	Dermatological	Vitiligo (late onset)	2.97e-05	20623	PTPN1
963	27005778	2016	Metabolic	Phospholipids in very large VLDL	0.020704	21237	PTPN1
971	27005778	2016	Metabolic	Phospholipids in chylomicrons and extremely large VLDL	0.018959	21542	PTPN1
946	27005778	2016	Metabolic	Serum total triglycerides	0.015906	21545	PTPN1
4188	31217584	2019	Metabolic	Fasting insulin	0.015165	21551	PPP1R27
876	27005778	2016	Metabolic	Total cholesterol in HDL	0.034516	21555	GHR
886	27005778	2016	Metabolic	Total cholesterol in large HDL	0.02824	21558	GHR
886	27005778	2016	Metabolic	Total cholesterol in large HDL	0.027949	21558	PTPN1
944	27005778	2016	Metabolic	Triglycerides in small VLDL	0.031728	21558	PTPN1
888	27005778	2016	Metabolic	Free cholesterol in large HDL	0.01082	21559	GHR
888	27005778	2016	Metabolic	Free cholesterol in large HDL	0.019694	21559	PTPN1
940	27005778	2016	Metabolic	Free cholesterol in small VLDL	0.037616	21559	PTPN1
4556	31676860	2019	CNS	Left lingual	0.030987	21821	CSRP2
4559	31676860	2019	CNS	Left parahippocampal	0.0049324	21821	CSRP2
4561	31676860	2019	CNS	Left pars opercularis	0.049185	21821	CSRP2
4568	31676860	2019	CNS	Left precuneus	0.026172	21821	CSRP2
4569	31676860	2019	CNS	Left rostral anterior cingulate	0.010215	21821	CSRP2
4613	31676860	2019	CNS	Brain stem	0.032528	21821	CSRP2
4620	31676860	2019	CNS	Left cerebellum exterior	0.0059355	21821	CSRP2
4621	31676860	2019	CNS	Left cerebellum white matter	0.029321	21821	CSRP2
4631	31676860	2019	CNS	Right lateral ventricle	0.033892	21821	CSRP2
4633	31676860	2019	CNS	Right cerebellum exterior	0.013032	21821	CSRP2
4557	31676860	2019	CNS	Left medial orbitofrontal	0.008483	21821	EEF1A2
4614	31676860	2019	CNS	CSF	0.02452	21821	EEF1A2
4615	31676860	2019	CNS	3rd ventricle	0.019987	21821	EEF1A2
4618	31676860	2019	CNS	Left lateral ventricle	0.016227	21821	EEF1A2
4619	31676860	2019	CNS	Left inferior lateral ventricle	0.045521	21821	EEF1A2
4625	31676860	2019	CNS	Left pallidum	0.0078155	21821	EEF1A2
4631	31676860	2019	CNS	Right lateral ventricle	0.032245	21821	EEF1A2
4638	31676860	2019	CNS	Right pallidum	0.029045	21821	EEF1A2
4643	31676860	2019	CNS	Right vessel	0.026254	21821	EEF1A2
4549	31676860	2019	CNS	Left entorhinal	0.013684	21821	GHR
4563	31676860	2019	CNS	Left pars triangularis	0.00074606	21821	GHR
4570	31676860	2019	CNS	Left rostral middle frontal	0.030269	21821	GHR
4590	31676860	2019	CNS	Right parahippocampal	0.046244	21821	GHR
4598	31676860	2019	CNS	Right precentral	0.0086466	21821	GHR
4606	31676860	2019	CNS	Right transverse temporal	0.0042406	21821	GHR
4636	31676860	2019	CNS	Right caudate	0.038655	21821	GHR
4567	31676860	2019	CNS	Left precentral	0.031828	21821	PPP1R27
4569	31676860	2019	CNS	Left rostral anterior cingulate	0.0036846	21821	PPP1R27
4577	31676860	2019	CNS	Right caudal anterior cingulate	0.015801	21821	PPP1R27
4598	31676860	2019	CNS	Right precentral	0.013644	21821	PPP1R27
4553	31676860	2019	CNS	Left isthmus cingulate	0.014846	21821	PTPN1
4556	31676860	2019	CNS	Left lingual	0.0059865	21821	PTPN1
4563	31676860	2019	CNS	Left pars triangularis	0.012988	21821	PTPN1
4576	31676860	2019	CNS	Left insula	0.0090955	21821	PTPN1
4577	31676860	2019	CNS	Right caudal anterior cingulate	0.0067839	21821	PTPN1
4584	31676860	2019	CNS	Right isthmus cingulate	0.024677	21821	PTPN1
4594	31676860	2019	CNS	Right pars triangularis	0.0022154	21821	PTPN1
4597	31676860	2019	CNS	Right posterior cingulate	0.02775	21821	PTPN1
4600	31676860	2019	CNS	Right rostral anterior cingulate	0.023773	21821	PTPN1
4613	31676860	2019	CNS	Brain stem	5.65e-07	21821	PTPN1
4616	31676860	2019	CNS	4th ventricle	0.0016681	21821	PTPN1
4617	31676860	2019	CNS	Optic chiasm	0.0051995	21821	PTPN1
4621	31676860	2019	CNS	Left cerebellum white matter	0.0029134	21821	PTPN1
4623	31676860	2019	CNS	Left caudate	0.0059941	21821	PTPN1
4625	31676860	2019	CNS	Left pallidum	0.0084382	21821	PTPN1
4629	31676860	2019	CNS	Left ventral DC	1.26e-06	21821	PTPN1
4634	31676860	2019	CNS	Right cerebellum white matter	0.012315	21821	PTPN1
4636	31676860	2019	CNS	Right caudate	0.03449	21821	PTPN1
4638	31676860	2019	CNS	Right pallidum	0.0048452	21821	PTPN1
4641	31676860	2019	CNS	Right accumbens area	0.00061941	21821	PTPN1
4642	31676860	2019	CNS	Right ventral DC	4.11e-05	21821	PTPN1
4645	31676860	2019	CNS	White matter	0.035215	21821	PTPN1
4556	31676860	2019	CNS	Left lingual	0.027707	21821	SPHK1
4573	31676860	2019	CNS	Left superior temporal	0.042155	21821	SPHK1
4576	31676860	2019	CNS	Left insula	0.016736	21821	SPHK1
4607	31676860	2019	CNS	Right insula	0.0070657	21821	SPHK1
4641	31676860	2019	CNS	Right accumbens area	0.033567	21821	SPHK1
148	26426971	2015	Metabolic	Body Mass Index (male <= 50 yrs)	0.048659	21989	CSRP2
3972	29304378	2018	Skeletal	Total body BMD (60 or older)	0.017579	22504	PTPN1
4289	30804560	2019	Respiratory	PEF	0.040286	24218	EEF1A2
4333	30566500	2018	Endocrine	Polycystic ovary syndrome	0.010568	24267	PTPN1
872	27005778	2016	Metabolic	Glutamine	0.010163	24462	PPP1R27
4370	30367059	2018	Endocrine	Thyroid-stimulating hormone (male)	4.86e-05	24618	CSRP2
4164	30531953	2018	CNS	Juvenile Absence Epilepsy (JAE)	0.038998	24633	CSRP2
909	27005778	2016	Metabolic	Leucine	0.04681	24728	PTPN1
885	27005778	2016	Metabolic	Isoleucine	0.04167	24776	PTPN1
862	27005778	2016	Metabolic	Creatinine	0.024663	24810	GHR
4160	30531953	2018	CNS	Focal Epilepsy, hippocampal sclerosis (HS)	0.02885	24927	CSRP2
3820	21980299	2011	Endocrine	Type 1 Diabetes	0.022036	26890	SPHK1
4162	30531953	2018	CNS	Focal Epilepsy, other lesion	0.048457	26969	CSRP2
3819	21833088	2011	CNS	Multiple Sclerosis	0.02631	27148	PTPN1
69	26192919	2015	GI Tract	Ulcerative Colitis	0.033893	27432	SPHK1
93	25281659	2015	Skeletal	Birth length	0.0376	28459	GHR
4177	31217584	2019	Immune	C-reactive protein	0.028564	28520	SPHK1
4178	31217584	2019	Immune	White blood cells	0.0044352	28608	GHR
4178	31217584	2019	Immune	White blood cells	0.0014893	28608	PTPN1
4371	30367059	2018	Endocrine	Thyroid-stimulating hormone (female)	0.041178	30236	CSRP2
205	21355061	2011	Metabolic	Microalbuminuria	0.010572	30482	CSRP2
1201	25087078	2014	CNS	Focal epilepsy	0.0089679	31467	GHR
204	21355061	2011	Metabolic	Urinary albumin-to-creatinine ratio	0.042415	31580	CSRP2
204	21355061	2011	Metabolic	Urinary albumin-to-creatinine ratio	0.027203	31580	PTPN1
82	22504420	2012	Skeletal	Lumbar Spine BMD (females)	0.016035	31800	PTPN1
83	22504420	2012	Skeletal	Lumbar Spine BMD	0.01949	31800	PTPN1
78	22504420	2012	Skeletal	Femoral Neck BMD (males)	0.0029434	32961	GHR
78	22504420	2012	Skeletal	Femoral Neck BMD (males)	0.035524	32961	PTPN1
79	22504420	2012	Skeletal	Femoral Neck BMD (females)	0.020172	32961	PTPN1
80	22504420	2012	Skeletal	Femoral Neck BMD	0.002043	32961	PTPN1
194	26831199	2016	Metabolic	Estimated glomerular filtration rate based on cystain C	0.0029841	33152	PTPN1
4248	30957308	2019	CNS	Parkinson's disease age at onset	0.041615	34498	CSRP2
4194	31217584	2019	Cardiovascular	Systolic Blood Pressure	0.0014427	35433	GHR
4195	31217584	2019	Cardiovascular	Diastolic Blood Pressure	0.010273	35433	GHR
90	26604143	2016	Metabolic	Body Mass Index - Child	0.047061	35668	GHR
3831	27455348	2016	CNS	Amyotrophic lateral sclerosis (linear mixed model)	0.0047248	36052	EEF1A2
1208	26635072	2015	Respiratory	FEV1	0.048611	38199	PTPN1
1210	26635072	2015	Respiratory	FEV1/FCV	0.0003166	38199	PTPN1
1166	20081858	2010	Metabolic	Fasting insulin	0.013851	38238	GHR
3977	28724990	2017	Skeletal	Lean body mass (whole body)	0.021455	38292	GHR
3953	28931804	2017	CNS	Amyotrophic lateral sclerosis (LMM)	0.025933	40136	EEF1A2
2029	28067908	2017	GI Tract	Crohn's Disease	0.00029446	40266	EEF1A2
2029	28067908	2017	GI Tract	Crohn's Disease	0.015863	40266	PTPN1
1135	26482879	2015	Dermatological	Eczema	0.018956	40835	PTPN1
4103	29403010	2018	Hematological	Hemoglobin A1c	0.04712	42790	SPHK1
129	23754948	2013	Metabolic	Hip circumference (female)	0.0035307	43316	GHR
3832	27723757	2016	Dermatological	Vitiligo	1.79e-08	44266	PTPN1
4196	31217584	2019	Cardiovascular	Hypertension	0.0030535	49141	GHR
4196	31217584	2019	Cardiovascular	Hypertension	0.0088407	49141	SPHK1
4372	30367059	2018	Endocrine	Free thyroxine (FT4)	0.026489	49269	SPHK1
122	23563607	2013	Metabolic	Obesity class 3	0.048745	50364	EEF1A2
122	23563607	2013	Metabolic	Obesity class 3	0.020577	50364	PTPN1
1160	22581028	2012	Metabolic	Fasting insulin main effect (adjusted for BMI)	0.026745	51750	GHR
4375	30367059	2018	Endocrine	Hyperthyroidism	0.032212	51823	CSRP2
4375	30367059	2018	Endocrine	Hyperthyroidism	0.043577	51823	PTPN1
4375	30367059	2018	Endocrine	Hyperthyroidism	0.022499	51823	SPHK1
46	28196072	2017	Dermatological	Baldness	0.0092193	52874	PPP1R27
46	28196072	2017	Dermatological	Baldness	0.01672	52874	PTPN1
4369	30367059	2018	Endocrine	Thyroid-stimulating hormone	0.00014688	54288	CSRP2
1157	22581228	2012	Metabolic	Fasting glucose main effect (adjusted for BMI)	0.0099328	58074	EEF1A2
3985	29497042	2018	Cardiovascular	Heart rate recovery at 10 secnds	0.004416	58818	CSRP2
3988	29497042	2018	Cardiovascular	Heart rate recovery at 40 secnds	0.036222	58818	GHR
3989	29497042	2018	Cardiovascular	Heart rate recovery at 50 secnds	0.030368	58818	GHR
126	23754948	2013	Skeletal	Height (male)	0.01509	60588	PTPN1
4131	29403010	2018	Immune	Eosinophil count	0.0014298	62076	CSRP2
4132	29403010	2018	Immune	Basophil count	0.0027001	62076	CSRP2
4132	29403010	2018	Immune	Basophil count	0.012541	62076	EEF1A2
4130	29403010	2018	Immune	Neutrophil count	0.0050493	62076	SPHK1
4005	29559693	2018	Skeletal	Osteoarthritis (self reported)	0.042427	63556	EEF1A2
3378	31427789	2019	Reproduction	Number of pregnancy terminations (female)	0.011878	65225	PTPN1
3377	31427789	2019	Reproduction	Number of spontaneous miscarriages (female)	5.19e-05	65473	PTPN1
3971	29304378	2018	Skeletal	Total body BMD	0.046353	66628	PTPN1
4099	29403010	2018	Metabolic	High-density-lipoprotein cholesterol	0.00012977	70657	GHR
137	23754948	2013	Metabolic	Weight (female)	0.021707	72378	GHR
4100	29403010	2018	Metabolic	Low-density-lipoprotein cholesterol	0.038482	72866	CSRP2
127	23754948	2013	Skeletal	Height (female)	0.019643	73072	PTPN1
127	23754948	2013	Skeletal	Height (female)	0.0036034	73072	SPHK1
4275	30837465	2019	Metabolic	Glycine level	0.0059231	80003	SPHK1
3373	31427789	2019	CNS	Knee pain for 3+ months	0.049012	81142	GHR
3359	31427789	2019	Cardiovascular	Age high blood pressure diagnosed	0.0019292	92583	GHR
4102	29403010	2018	Metabolic	Blood sugar	0.048778	93146	EEF1A2
120	23563607	2013	Metabolic	Obesity class 1	0.0066855	98697	EEF1A2
158	25673412	2015	Metabolic	Hip circumference (male)	0.038761	100384	CSRP2
158	25673412	2015	Metabolic	Hip circumference (male)	0.043362	100384	SPHK1
1171	26833246	2016	Metabolic	Body fat percentage	0.043495	100716	PTPN1
4048	29534260	2018	Skeletal	Plantar fasciitis	0.040857	102503	SPHK1
1204	24390342	2014	Connective Tissue	Rheumatoid Arthritis	0.01064	103638	EEF1A2
4121	29403010	2018	Metabolic	Alkaline phosphatase	0.028229	105030	CSRP2
4126	29403010	2018	Metabolic	Creatine kinase	0.00010952	106080	PTPN1
4141	29403010	2018	Immune	Platelet count	0.049729	108208	PTPN1
4138	29403010	2018	Immune	Mean corpuscular volume	0.025027	108256	PPP1R27
4137	29403010	2018	Immune	Hematocrit	0.04845	108757	SPHK1
4136	29403010	2018	Hematological	Hemoglobin	0.038913	108769	SPHK1
4135	29403010	2018	Immune	Red blood cell count	0.029136	108794	PTPN1
4111	29403010	2018	Metabolic	Uric acid	0.049506	109029	EEF1A2
4111	29403010	2018	Metabolic	Uric acid	0.038022	109029	GHR
170	25673412	2015	Metabolic	Waist circumference (male)	0.031113	110004	EEF1A2
4117	29403010	2018	Metabolic	Total bilirubin	0.04245	110207	PPP1R27
4063	28452372	2017	Metabolic	Estimated glomerular filtration rate based on serum creatinine	0.04622	110527	CSRP2
4114	29403010	2018	Metabolic	Chloride	0.011229	126402	CSRP2
3861	27863252	2016	Immune	Plateletcrit (two-way meta)	0.01392	127033	GHR
3863	27863252	2016	Immune	Platelet count (two-way meta)	0.03292	127127	GHR
3863	27863252	2016	Immune	Platelet count (two-way meta)	0.0011301	127127	PTPN1
3862	27863252	2016	Immune	Platelet distribution width (two-way meta)	0.00049983	127171	GHR
3862	27863252	2016	Immune	Platelet distribution width (two-way meta)	0.018229	127171	PTPN1
3862	27863252	2016	Immune	Platelet distribution width (two-way meta)	2.53e-05	127171	SPHK1
3855	27863252	2016	Immune	Mean platelet volume (two-way meta)	0.0022557	127230	PTPN1
3855	27863252	2016	Immune	Mean platelet volume (two-way meta)	0.020769	127230	SPHK1
4112	29403010	2018	Metabolic	Sodium	0.021131	127304	CSRP2
4112	29403010	2018	Metabolic	Sodium	0.033034	127304	EEF1A2
4112	29403010	2018	Metabolic	Sodium	0.033926	127304	PPP1R27
3968	29273806	2018	Respiratory	Asthma (fixed effect model)	0.032838	127669	SPHK1
3969	29273806	2018	Respiratory	Asthma (random effect model)	0.036286	127669	SPHK1
3856	27863252	2016	Immune	Myeloid white cell count (two-way meta)	2.53e-05	130268	PTPN1
3856	27863252	2016	Immune	Myeloid white cell count (two-way meta)	0.00016056	130268	SPHK1
3847	27863252	2016	Immune	Immature fraction of reticulocytes (two-way meta)	4.85e-07	130321	SPHK1
3866	27863252	2016	Immune	Reticulocyte count (two-way meta)	6.2e-17	130388	SPHK1
3867	27863252	2016	Immune	Reticulocyte fraction of red cells (two-way meta)	1.03e-17	130404	SPHK1
3846	27863252	2016	Immune	High light scatter reticulocyte count (two-way meta)	8.29e-15	130517	SPHK1
3845	27863252	2016	Immune	High light scatter percentage of red cells (two-way meta)	7.52e-15	130538	SPHK1
3842	27863252	2016	Immune	Granulocyte percentage of myeloid white cells (two-way meta)	8.03e-06	130543	PTPN1
3841	27863252	2016	Immune	Granulocyte count (two-way meta)	0.0003874	130875	PTPN1
3841	27863252	2016	Immune	Granulocyte count (two-way meta)	0.00018553	130875	SPHK1
3836	27863252	2016	Immune	Sum basophil neutrophil count (two-way meta)	0.00020512	131031	PTPN1
3836	27863252	2016	Immune	Sum basophil neutrophil count (two-way meta)	0.00044639	131031	SPHK1
3854	27863252	2016	Immune	Monocyte percentage of white cells (two-way meta)	1.65e-06	131305	PTPN1
3854	27863252	2016	Immune	Monocyte percentage of white cells (two-way meta)	0.015952	131305	SPHK1
3857	27863252	2016	Immune	Sum neutrophil eosinophil count (two-way meta)	0.00065153	131409	PTPN1
3857	27863252	2016	Immune	Sum neutrophil eosinophil count (two-way meta)	0.0002679	131409	SPHK1
3865	27863252	2016	Immune	Red cell distribution width (two-way meta)	0.012088	131520	SPHK1
3840	27863252	2016	Immune	Eosinophil percentage of granulocytes (two-way meta)	0.015015	131525	CSRP2
3840	27863252	2016	Immune	Eosinophil percentage of granulocytes (two-way meta)	0.001173	131525	PTPN1
3835	27863252	2016	Immune	Basophil percentage of granulocytes (two-way meta)	0.047785	131536	GHR
3835	27863252	2016	Immune	Basophil percentage of granulocytes (two-way meta)	0.02274	131536	PTPN1
3853	27863252	2016	Immune	Monocyte count (two-way meta)	1.77e-13	131544	PTPN1
3859	27863252	2016	Immune	Neutrophil count (two-way meta)	0.00039764	131564	PTPN1
3859	27863252	2016	Immune	Neutrophil count (two-way meta)	0.00079368	131564	SPHK1
3858	27863252	2016	Immune	Neutrophil percentage of granulocytes (two-way meta)	0.034832	131660	CSRP2
3858	27863252	2016	Immune	Neutrophil percentage of granulocytes (two-way meta)	0.020196	131660	PTPN1
3833	27863252	2016	Immune	Basophil count (two-way meta)	0.00017965	131860	PTPN1
3834	27863252	2016	Immune	Basophil percentage of white cells (two-way meta)	0.044394	131863	PTPN1
3868	27863252	2016	Immune	White blood cell count (two-way meta)	1.7e-08	131969	PTPN1
3868	27863252	2016	Immune	White blood cell count (two-way meta)	2.12e-05	131969	SPHK1
3838	27863252	2016	Immune	Eosinophil count (two-way meta)	0.021288	131999	CSRP2
3839	27863252	2016	Immune	Eosinophil percentage of white cells (two-way meta)	0.011654	132052	CSRP2
3839	27863252	2016	Immune	Eosinophil percentage of white cells (two-way meta)	0.041934	132052	EEF1A2
3839	27863252	2016	Immune	Eosinophil percentage of white cells (two-way meta)	4.25e-05	132052	PTPN1
3851	27863252	2016	Immune	Mean corpuscular hemoglobin (two-way meta)	1.63e-09	132224	PTPN1
3851	27863252	2016	Immune	Mean corpuscular hemoglobin (two-way meta)	0.017928	132224	SPHK1
3860	27863252	2016	Immune	Neutrophil percentage of white cells (two-way meta)	0.0008425	132352	SPHK1
3852	27863252	2016	Immune	Mean corpuscular volume (two-way meta)	3.44e-08	132353	PTPN1
3852	27863252	2016	Immune	Mean corpuscular volume (two-way meta)	0.015917	132353	SPHK1
3848	27863252	2016	Immune	Lymphocyte count (two-way meta)	1.53e-08	132452	PTPN1
3848	27863252	2016	Immune	Lymphocyte count (two-way meta)	6.12e-09	132452	SPHK1
3849	27863252	2016	Immune	Lymphocyte percentage of white cells (two-way meta)	4.2e-06	132570	SPHK1
3850	27863252	2016	Immune	Mean corpuscular hemoglobin concentration (two-way meta)	0.0060735	132586	PTPN1
3844	27863252	2016	Immune	Hemoglobin concentration (two-way meta)	0.00025019	132596	GHR
3844	27863252	2016	Immune	Hemoglobin concentration (two-way meta)	0.0011226	132596	PPP1R27
3844	27863252	2016	Immune	Hemoglobin concentration (two-way meta)	1.11e-08	132596	PTPN1
3844	27863252	2016	Immune	Hemoglobin concentration (two-way meta)	0.015088	132596	SPHK1
3864	27863252	2016	Immune	Red blood cell count (two-way meta)	0.01129	132690	GHR
3864	27863252	2016	Immune	Red blood cell count (two-way meta)	0.0083973	132690	PPP1R27
3864	27863252	2016	Immune	Red blood cell count (two-way meta)	2.62e-17	132690	PTPN1
3864	27863252	2016	Immune	Red blood cell count (two-way meta)	0.0023415	132690	SPHK1
3843	27863252	2016	Immune	Hematocrit (two-way meta)	0.00082488	132699	GHR
3843	27863252	2016	Immune	Hematocrit (two-way meta)	0.00066971	132699	PPP1R27
3843	27863252	2016	Immune	Hematocrit (two-way meta)	5.92e-12	132699	PTPN1
3843	27863252	2016	Immune	Hematocrit (two-way meta)	0.024246	132699	SPHK1
172	25673412	2015	Metabolic	Waist circumference (female)	0.028232	134594	GHR
4142	29403010	2018	Cardiovascular	Systolic Blood Pressure	0.036502	136597	EEF1A2
4143	29403010	2018	Cardiovascular	Diastolic Blood Pressure	0.033929	136615	PPP1R27
4109	29403010	2018	Metabolic	Serum creatinine	0.013635	142097	EEF1A2
3979	28869591	2017	Skeletal	Estimated BMD	1.6e-09	142487	GHR
3897	27863252	2016	Immune	Plateletcrit (three-way meta)	0.028763	164339	PTPN1
3325	31427789	2019	Reproduction	Relative age voice broke (male)	0.031045	164394	GHR
3325	31427789	2019	Reproduction	Relative age voice broke (male)	0.019435	164394	SPHK1
3898	27863252	2016	Immune	Platelet distribution width (three-way meta)	0.025546	164433	GHR
3898	27863252	2016	Immune	Platelet distribution width (three-way meta)	0.02077	164433	PTPN1
3898	27863252	2016	Immune	Platelet distribution width (three-way meta)	0.00074257	164433	SPHK1
3891	27863252	2016	Immune	Mean platelet volume (three-way meta)	0.011768	164454	PTPN1
3899	27863252	2016	Immune	Platelet count (three-way meta)	0.0019071	166066	PTPN1
4303	30664634	2019	Metabolic	Legs-leg fat ratio (male)	0.022827	167431	GHR
4305	30664634	2019	Metabolic	Trunk-trunk fat ratio (male)	0.012131	167431	GHR
3892	27863252	2016	Immune	Myeloid white cell count (three-way meta)	0.0013503	169219	PTPN1
3892	27863252	2016	Immune	Myeloid white cell count (three-way meta)	0.00033268	169219	SPHK1
3878	27863252	2016	Immune	Granulocyte percentage of myeloid white cells (three-way meta)	6.37e-08	169545	PTPN1
3877	27863252	2016	Immune	Granulocyte count (three-way meta)	0.0083047	169822	PTPN1
3877	27863252	2016	Immune	Granulocyte count (three-way meta)	0.00043563	169822	SPHK1
3872	27863252	2016	Immune	Sum basophil neutrophil count (three-way meta)	0.0048626	170143	PTPN1
3872	27863252	2016	Immune	Sum basophil neutrophil count (three-way meta)	0.001258	170143	SPHK1
3871	27863252	2016	Immune	Basophil percentage of granulocytes (three-way meta)	0.027205	170223	PPP1R27
3871	27863252	2016	Immune	Basophil percentage of granulocytes (three-way meta)	0.022156	170223	PTPN1
3871	27863252	2016	Immune	Basophil percentage of granulocytes (three-way meta)	0.038988	170223	SPHK1
3893	27863252	2016	Immune	Sum neutrophil eosinophil count (three-way meta)	0.011759	170384	PTPN1
3893	27863252	2016	Immune	Sum neutrophil eosinophil count (three-way meta)	0.00058227	170384	SPHK1
3890	27863252	2016	Immune	Monocyte percentage of white cells (three-way meta)	2.03e-08	170494	PTPN1
3890	27863252	2016	Immune	Monocyte percentage of white cells (three-way meta)	0.0014744	170494	SPHK1
3876	27863252	2016	Immune	Eosinophil percentage of granulocytes (three-way meta)	0.00089374	170536	PTPN1
3883	27863252	2016	Immune	Immature fraction of reticulocytes (three-way meta)	0.024927	170548	PPP1R27
3883	27863252	2016	Immune	Immature fraction of reticulocytes (three-way meta)	2.8e-06	170548	SPHK1
3902	27863252	2016	Immune	Reticulocyte count (three-way meta)	6.55e-19	170641	SPHK1
3894	27863252	2016	Immune	Neutrophil percentage of granulocytes (three-way meta)	0.0049895	170672	PTPN1
3903	27863252	2016	Immune	Reticulocyte fraction of red cells (three-way meta)	3.45e-20	170690	SPHK1
3895	27863252	2016	Immune	Neutrophil count (three-way meta)	0.0077483	170702	PTPN1
3895	27863252	2016	Immune	Neutrophil count (three-way meta)	0.0019244	170702	SPHK1
3889	27863252	2016	Immune	Monocyte count (three-way meta)	6.56e-14	170721	PTPN1
3882	27863252	2016	Immune	High light scatter reticulocyte count (three-way meta)	9.87e-15	170761	SPHK1
3881	27863252	2016	Immune	High light scatter percentage of red cells (three-way meta)	5.23e-15	170763	SPHK1
3901	27863252	2016	Immune	Red cell distribution width (three-way meta)	0.013478	171529	SPHK1
3896	27863252	2016	Immune	Neutrophil percentage of white cells (three-way meta)	0.00014657	171542	SPHK1
3884	27863252	2016	Immune	Lymphocyte count (three-way meta)	7.34e-10	171643	PTPN1
3884	27863252	2016	Immune	Lymphocyte count (three-way meta)	1.55e-11	171643	SPHK1
3885	27863252	2016	Immune	Lymphocyte percentage of white cells (three-way meta)	0.029681	171748	PTPN1
3885	27863252	2016	Immune	Lymphocyte percentage of white cells (three-way meta)	2.64e-07	171748	SPHK1
3873	27863252	2016	Immune	Sum eosinophil basophil count (three-way meta)	0.028611	171771	PTPN1
3324	31427789	2019	Reproduction	Relative age of first facial hair (male)	0.00060687	171805	GHR
3869	27863252	2016	Immune	Basophil count (three-way meta)	0.00042873	171846	PTPN1
3869	27863252	2016	Immune	Basophil count (three-way meta)	0.045387	171846	SPHK1
3870	27863252	2016	Immune	Basophil percentage of white cells (three-way meta)	0.022136	171996	PPP1R27
3874	27863252	2016	Immune	Eosinophil count (three-way meta)	0.014692	172275	PTPN1
3887	27863252	2016	Immune	Mean corpuscular hemoglobin (three-way meta)	4.11e-10	172332	PTPN1
3887	27863252	2016	Immune	Mean corpuscular hemoglobin (three-way meta)	0.016767	172332	SPHK1
3875	27863252	2016	Immune	Eosinophil percentage of white cells (three-way meta)	1.11e-05	172378	PTPN1
3888	27863252	2016	Immune	Mean corpuscular volume (three-way meta)	9.81e-09	172433	PTPN1
3888	27863252	2016	Immune	Mean corpuscular volume (three-way meta)	0.039046	172433	SPHK1
3904	27863252	2016	Immune	White blood cell count (three-way meta)	4.79e-07	172435	PTPN1
3904	27863252	2016	Immune	White blood cell count (three-way meta)	4.96e-06	172435	SPHK1
3886	27863252	2016	Immune	Mean corpuscular hemoglobin concentration (three-way meta)	0.00024939	172851	PTPN1
3880	27863252	2016	Immune	Hemoglobin concentration (three-way meta)	0.0035962	172925	GHR
3880	27863252	2016	Immune	Hemoglobin concentration (three-way meta)	0.0002315	172925	PPP1R27
3880	27863252	2016	Immune	Hemoglobin concentration (three-way meta)	1.15e-07	172925	PTPN1
3880	27863252	2016	Immune	Hemoglobin concentration (three-way meta)	0.021475	172925	SPHK1
3900	27863252	2016	Immune	Red blood cell count (three-way meta)	0.0035196	172952	PPP1R27
3900	27863252	2016	Immune	Red blood cell count (three-way meta)	2.34e-16	172952	PTPN1
3900	27863252	2016	Immune	Red blood cell count (three-way meta)	0.0059817	172952	SPHK1
3879	27863252	2016	Immune	Hematocrit (three-way meta)	0.0037547	173039	GHR
3879	27863252	2016	Immune	Hematocrit (three-way meta)	0.00034491	173039	PPP1R27
3879	27863252	2016	Immune	Hematocrit (three-way meta)	2.8e-11	173039	PTPN1
3879	27863252	2016	Immune	Hematocrit (three-way meta)	0.029694	173039	SPHK1
3500	31427789	2019	Dermatological	Male-specific factors - Hair/balding pattern: Pattern 1	0.0020948	176380	GHR
3500	31427789	2019	Dermatological	Male-specific factors - Hair/balding pattern: Pattern 1	0.043212	176380	PPP1R27
3501	31427789	2019	Dermatological	Male-specific factors - Hair/balding pattern: Pattern 2	0.020343	176380	PPP1R27
3788	30804565	2019	CNS	Insomnia (female)	0.0024499	177817	PPP1R27
3367	31427789	2019	Reproduction	Ever had hysterectomy (womb removed) (female)	0.037257	184368	PTPN1
72	24097068	2013	Metabolic	Triglycerides cholesterol	0.036764	188577	SPHK1
4302	30664634	2019	Metabolic	Arms-arm fat ratio (female)	4.71e-06	195068	EEF1A2
4302	30664634	2019	Metabolic	Arms-arm fat ratio (female)	0.00063067	195068	PTPN1
3339	31427789	2019	Reproduction	Age when periods started (menarche) (female)	0.038966	202636	PTPN1
4351	30573740	2018	Dermatological	Male pattern baldness (BOLT LMM infinitesimal mixed model)	0.00080546	205327	GHR
4352	30573740	2018	Dermatological	Male pattern baldness (BOLT LMM non-infinitesimal mixed model)	0.00019892	205327	GHR
4351	30573740	2018	Dermatological	Male pattern baldness (BOLT LMM infinitesimal mixed model)	0.0040585	205327	PTPN1
4352	30573740	2018	Dermatological	Male pattern baldness (BOLT LMM non-infinitesimal mixed model)	0.014913	205327	PTPN1
3345	31427789	2019	Reproduction	Ever had stillbirth, spontaneous miscarriage or termination (female)	0.020578	205422	PTPN1
3346	31427789	2019	Reproduction	Ever taken oral contraceptive pill (female)	0.030802	208136	EEF1A2
48	27798627	2016	Reproduction	Age at first birth (female)	0.015193	225230	GHR
51	27798627	2016	Reproduction	Number of children ever born (female)	0.022318	225230	PTPN1
4290	30804566	2019	CNS	Frequent insomnia symptoms	0.0011808	237627	PPP1R27
3818	29083406	2017	Respiratory	Asthma, hay fever or eczema	0.034576	242569	CSRP2
3694	31427789	2019	Cardiovascular	Diagnoses - secondary ICD10: I48 Atrial fibrillation and flutter	0.02966	244890	GHR
3700	31427789	2019	Connective Tissue	Diagnoses - secondary ICD10: M13 Other arthritis	0.027115	244890	GHR
3692	31427789	2019	Cardiovascular	Diagnoses - secondary ICD10: I20 Angina pectoris	0.018787	244890	PPP1R27
3685	31427789	2019	Endocrine	Diagnoses - secondary ICD10: E03 Other hypothyroidism	0.011821	244890	PTPN1
3693	31427789	2019	Cardiovascular	Diagnoses - secondary ICD10: I25 Chronic ischemic heart disease	0.019515	244890	PTPN1
3695	31427789	2019	Respiratory	Diagnoses - secondary ICD10: J45 Asthma	0.0029698	244890	PTPN1
3701	31427789	2019	Connective Tissue	Diagnoses - secondary ICD10: M19 Other and unspecified osteoarthritis	0.01184	244890	SPHK1
47	27798627	2016	Reproduction	Age at first birth	0.022313	251151	GHR
63	28436984	2017	Reproduction	Age at menarche	0.045126	252514	EEF1A2
63	28436984	2017	Reproduction	Age at menarche	1.38e-06	252514	GHR
3599	31427789	2019	Respiratory	Non-cancer illness code, self-reported: asthma	0.013214	289307	CSRP2
3602	31427789	2019	Endocrine	Non-cancer illness code, self-reported: hypothyroidism/myxoedema	0.0040875	289307	CSRP2
3597	31427789	2019	Cardiovascular	Non-cancer illness code, self-reported: hypertension	0.031745	289307	EEF1A2
3597	31427789	2019	Cardiovascular	Non-cancer illness code, self-reported: hypertension	0.00075959	289307	GHR
3599	31427789	2019	Respiratory	Non-cancer illness code, self-reported: asthma	0.032418	289307	PPP1R27
3605	31427789	2019	Respiratory	Non-cancer illness code, self-reported: hayfever/allergic rhinitis	0.018903	289307	PPP1R27
3598	31427789	2019	Cardiovascular	Non-cancer illness code, self-reported: angina	0.02031	289307	PTPN1
3602	31427789	2019	Endocrine	Non-cancer illness code, self-reported: hypothyroidism/myxoedema	0.018587	289307	PTPN1
3607	31427789	2019	Skeletal	Non-cancer illness code, self-reported: osteoarthritis	0.034525	289307	SPHK1
3676	31427789	2019	Skeletal	Diagnoses - main ICD10: M16 Osteoarthritis of hip	0.026766	300791	CSRP2
3680	31427789	2019	Endocrine	Diagnoses - main ICD10: N39 Other disorders of urinary system	0.0075308	300791	CSRP2
3680	31427789	2019	Endocrine	Diagnoses - main ICD10: N39 Other disorders of urinary system	0.00024655	300791	EEF1A2
3681	31427789	2019	Respiratory	Diagnoses - main ICD10: R07 Pain in throat and chest	0.0066987	300791	GHR
3682	31427789	2019	Skeletal	Diagnoses - main ICD10: R10 Abdominal and pelvic pain	0.028674	300791	GHR
3678	31427789	2019	Skeletal	Diagnoses - main ICD10: M23 Internal derangement of knee	0.030967	300791	PTPN1
3683	31427789	2019	Metabolic	Diagnoses - main ICD10: R19 Oth symptoms and signs involving the dgstv sys and abdomen	0.0062376	300791	SPHK1
4081	30239722	2018	Metabolic	Waist-hip ratio (adjusted for BMI, male)	0.018838	315284	PTPN1
4081	30239722	2018	Metabolic	Waist-hip ratio (adjusted for BMI, male)	0.036665	315284	SPHK1
3305	31427789	2019	Reproduction	Lifetime number of sexual partners	0.037529	316569	EEF1A2
4078	30239722	2018	Metabolic	Waist-hip ratio (male)	0.0051764	316772	SPHK1
4283	30804560	2019	Respiratory	FVC	0.028795	321047	CSRP2
4284	30804560	2019	Respiratory	FEV1/FVC ratio	0.041972	321047	CSRP2
4267	30929738	2019	Respiratory	Asthma (adult-onset)	0.036761	327253	EEF1A2
4267	30929738	2019	Respiratory	Asthma (adult-onset)	0.0021494	327253	GHR
4267	30929738	2019	Respiratory	Asthma (adult-onset)	0.027545	327253	PTPN1
3304	31427789	2019	Reproduction	Age first had sexual intercourse	0.024057	339614	PTPN1
50	27798627	2016	Reproduction	Number of children ever born	0.0043427	343072	PTPN1
4281	30804560	2019	Respiratory	PEF	0.016752	345265	CSRP2
3380	31427789	2019	Cardiovascular	Systolic Blood Pressure (automated reading)	0.042794	361402	EEF1A2
3380	31427789	2019	Cardiovascular	Systolic Blood Pressure (automated reading)	0.0022964	361402	GHR
3380	31427789	2019	Cardiovascular	Systolic Blood Pressure (automated reading)	0.024428	361402	PTPN1
3379	31427789	2019	Cardiovascular	Diastolic Blood Pressure (automated reading)	0.0008557	361411	GHR
3379	31427789	2019	Cardiovascular	Diastolic Blood Pressure (automated reading)	0.00023641	361411	PTPN1
3188	31427789	2019	Cardiovascular	Pulse rate (automated reading)	0.0013557	361411	SPHK1
3379	31427789	2019	Cardiovascular	Diastolic Blood Pressure (automated reading)	0.039704	361411	SPHK1
4071	BioRxiv: https://doi.org/10.1101/261081	2018	Reproduction	Number of sexual partners	0.011764	370711	GHR
4075	30239722	2018	Metabolic	Body Mass Index (male)	0.042036	374756	EEF1A2
3274	31427789	2019	Dermatological	Ease of skin tanning	0.036095	378364	EEF1A2
3274	31427789	2019	Dermatological	Ease of skin tanning	0.0040997	378364	GHR
3274	31427789	2019	Dermatological	Ease of skin tanning	0.0024728	378364	PPP1R27
3319	31427789	2019	Respiratory	Wheeze or whistling in the chest in last year	0.014038	379150	PTPN1
3442	31427789	2019	Metabolic	Impedance measures - Whole body fat mass	5.7e-05	379203	EEF1A2
3442	31427789	2019	Metabolic	Impedance measures - Whole body fat mass	0.00044097	379203	SPHK1
3471	31427789	2019	Metabolic	Impedance measures - Trunk predicted mass	1.67e-05	379469	EEF1A2
3471	31427789	2019	Metabolic	Impedance measures - Trunk predicted mass	3.73e-17	379469	GHR
3471	31427789	2019	Metabolic	Impedance measures - Trunk predicted mass	1.79e-12	379469	PTPN1
3471	31427789	2019	Metabolic	Impedance measures - Trunk predicted mass	0.021793	379469	SPHK1
4082	30239722	2018	Metabolic	Waist-hip ratio (adjusted for BMI, female)	0.016259	379501	CSRP2
3470	31427789	2019	Metabolic	Impedance measures - Trunk fat-free mass	1.65e-05	379507	EEF1A2
3470	31427789	2019	Metabolic	Impedance measures - Trunk fat-free mass	3.11e-17	379507	GHR
3470	31427789	2019	Metabolic	Impedance measures - Trunk fat-free mass	2.72e-12	379507	PTPN1
3470	31427789	2019	Metabolic	Impedance measures - Trunk fat-free mass	0.030443	379507	SPHK1
3469	31427789	2019	Metabolic	Impedance measures - Trunk fat mass	0.00099162	379578	EEF1A2
3469	31427789	2019	Metabolic	Impedance measures - Trunk fat mass	0.00013882	379578	SPHK1
3468	31427789	2019	Metabolic	Impedance measures - Trunk fat percentage	0.018269	379600	EEF1A2
3468	31427789	2019	Metabolic	Impedance measures - Trunk fat percentage	0.00049666	379600	PTPN1
3468	31427789	2019	Metabolic	Impedance measures - Trunk fat percentage	0.00092803	379600	SPHK1
3441	31427789	2019	Metabolic	Impedance measures - Body fat percentage	0.00071313	379615	EEF1A2
3441	31427789	2019	Metabolic	Impedance measures - Body fat percentage	9.36e-05	379615	PTPN1
3441	31427789	2019	Metabolic	Impedance measures - Body fat percentage	0.0047316	379615	SPHK1
3467	31427789	2019	Metabolic	Impedance measures - Arm predicted mass (left)	0.00011395	379638	EEF1A2
3467	31427789	2019	Metabolic	Impedance measures - Arm predicted mass (left)	7.32e-14	379638	GHR
3467	31427789	2019	Metabolic	Impedance measures - Arm predicted mass (left)	2.05e-10	379638	PTPN1
3467	31427789	2019	Metabolic	Impedance measures - Arm predicted mass (left)	0.013848	379638	SPHK1
3466	31427789	2019	Metabolic	Impedance measures - Arm fat-free mass (left)	0.048242	379653	CSRP2
3466	31427789	2019	Metabolic	Impedance measures - Arm fat-free mass (left)	2.23e-05	379653	EEF1A2
3466	31427789	2019	Metabolic	Impedance measures - Arm fat-free mass (left)	2.09e-13	379653	GHR
3466	31427789	2019	Metabolic	Impedance measures - Arm fat-free mass (left)	1.91e-09	379653	PTPN1
3466	31427789	2019	Metabolic	Impedance measures - Arm fat-free mass (left)	0.015262	379653	SPHK1
3465	31427789	2019	Metabolic	Impedance measures - Arm fat mass (left)	1.28e-05	379663	EEF1A2
3465	31427789	2019	Metabolic	Impedance measures - Arm fat mass (left)	0.0013015	379663	SPHK1
3464	31427789	2019	Metabolic	Impedance measures - Arm fat percentage (left)	1.92e-05	379699	EEF1A2
3464	31427789	2019	Metabolic	Impedance measures - Arm fat percentage (left)	0.00022045	379699	PTPN1
3464	31427789	2019	Metabolic	Impedance measures - Arm fat percentage (left)	0.001803	379699	SPHK1
3463	31427789	2019	Metabolic	Impedance measures - Arm predicted mass (right)	0.035425	379716	CSRP2
3463	31427789	2019	Metabolic	Impedance measures - Arm predicted mass (right)	0.00074212	379716	EEF1A2
3463	31427789	2019	Metabolic	Impedance measures - Arm predicted mass (right)	2.34e-14	379716	GHR
3463	31427789	2019	Metabolic	Impedance measures - Arm predicted mass (right)	1.93e-11	379716	PTPN1
3463	31427789	2019	Metabolic	Impedance measures - Arm predicted mass (right)	0.012793	379716	SPHK1
3462	31427789	2019	Metabolic	Impedance measures - Arm fat-free mass (right)	0.044349	379723	CSRP2
3462	31427789	2019	Metabolic	Impedance measures - Arm fat-free mass (right)	0.00068108	379723	EEF1A2
3462	31427789	2019	Metabolic	Impedance measures - Arm fat-free mass (right)	2.86e-14	379723	GHR
3462	31427789	2019	Metabolic	Impedance measures - Arm fat-free mass (right)	2.92e-11	379723	PTPN1
3462	31427789	2019	Metabolic	Impedance measures - Arm fat-free mass (right)	0.0093745	379723	SPHK1
3461	31427789	2019	Metabolic	Impedance measures - Arm fat mass (right)	1.11e-05	379725	EEF1A2
3461	31427789	2019	Metabolic	Impedance measures - Arm fat mass (right)	0.0013824	379725	SPHK1
3460	31427789	2019	Metabolic	Impedance measures - Arm fat percentage (right)	1.34e-05	379752	EEF1A2
3460	31427789	2019	Metabolic	Impedance measures - Arm fat percentage (right)	3.09e-05	379752	PTPN1
3460	31427789	2019	Metabolic	Impedance measures - Arm fat percentage (right)	0.0055524	379752	SPHK1
3459	31427789	2019	Metabolic	Impedance measures - Leg predicted mass (left)	0.00021534	379761	EEF1A2
3459	31427789	2019	Metabolic	Impedance measures - Leg predicted mass (left)	3.97e-11	379761	GHR
3459	31427789	2019	Metabolic	Impedance measures - Leg predicted mass (left)	6.31e-08	379761	PTPN1
3459	31427789	2019	Metabolic	Impedance measures - Leg predicted mass (left)	0.0008207	379761	SPHK1
3458	31427789	2019	Metabolic	Impedance measures - Leg fat-free mass (left)	0.00019875	379766	EEF1A2
3458	31427789	2019	Metabolic	Impedance measures - Leg fat-free mass (left)	3.09e-11	379766	GHR
3458	31427789	2019	Metabolic	Impedance measures - Leg fat-free mass (left)	5.87e-08	379766	PTPN1
3458	31427789	2019	Metabolic	Impedance measures - Leg fat-free mass (left)	0.00081339	379766	SPHK1
3457	31427789	2019	Metabolic	Impedance measures - Leg fat mass (left)	3.56e-06	379783	EEF1A2
3457	31427789	2019	Metabolic	Impedance measures - Leg fat mass (left)	0.0031259	379783	SPHK1
3450	31427789	2019	Metabolic	Impedance measures - Impedance of arm (right)	0.0033153	379786	CSRP2
3450	31427789	2019	Metabolic	Impedance measures - Impedance of arm (right)	0.00027859	379786	EEF1A2
3456	31427789	2019	Metabolic	Impedance measures - Leg fat percentage (left)	2.1e-05	379786	EEF1A2
3450	31427789	2019	Metabolic	Impedance measures - Impedance of arm (right)	5.85e-11	379786	GHR
3456	31427789	2019	Metabolic	Impedance measures - Leg fat percentage (left)	0.040604	379786	GHR
3450	31427789	2019	Metabolic	Impedance measures - Impedance of arm (right)	9.5e-06	379786	PTPN1
3456	31427789	2019	Metabolic	Impedance measures - Leg fat percentage (left)	6.89e-05	379786	PTPN1
3450	31427789	2019	Metabolic	Impedance measures - Impedance of arm (right)	0.016317	379786	SPHK1
3456	31427789	2019	Metabolic	Impedance measures - Leg fat percentage (left)	0.037045	379786	SPHK1
3447	31427789	2019	Metabolic	Impedance measures - Impedance of whole body	0.01669	379792	CSRP2
3447	31427789	2019	Metabolic	Impedance measures - Impedance of whole body	4.81e-05	379792	EEF1A2
3447	31427789	2019	Metabolic	Impedance measures - Impedance of whole body	1.59e-11	379792	GHR
3447	31427789	2019	Metabolic	Impedance measures - Impedance of whole body	0.0010297	379792	PTPN1
3447	31427789	2019	Metabolic	Impedance measures - Impedance of whole body	0.020496	379792	SPHK1
3454	31427789	2019	Metabolic	Impedance measures - Leg fat-free mass (right)	0.00079125	379793	EEF1A2
3455	31427789	2019	Metabolic	Impedance measures - Leg predicted mass (right)	0.000898	379793	EEF1A2
3454	31427789	2019	Metabolic	Impedance measures - Leg fat-free mass (right)	3.88e-12	379793	GHR
3455	31427789	2019	Metabolic	Impedance measures - Leg predicted mass (right)	4.13e-12	379793	GHR
3454	31427789	2019	Metabolic	Impedance measures - Leg fat-free mass (right)	2.54e-09	379793	PTPN1
3455	31427789	2019	Metabolic	Impedance measures - Leg predicted mass (right)	3.13e-09	379793	PTPN1
3454	31427789	2019	Metabolic	Impedance measures - Leg fat-free mass (right)	0.00098772	379793	SPHK1
3455	31427789	2019	Metabolic	Impedance measures - Leg predicted mass (right)	0.00096513	379793	SPHK1
3453	31427789	2019	Metabolic	Impedance measures - Leg fat mass (right)	2.63e-06	379802	EEF1A2
3453	31427789	2019	Metabolic	Impedance measures - Leg fat mass (right)	0.0032381	379802	SPHK1
3451	31427789	2019	Metabolic	Impedance measures - Impedance of arm (left)	0.017357	379803	CSRP2
3451	31427789	2019	Metabolic	Impedance measures - Impedance of arm (left)	0.00015851	379803	EEF1A2
3451	31427789	2019	Metabolic	Impedance measures - Impedance of arm (left)	2.82e-11	379803	GHR
3451	31427789	2019	Metabolic	Impedance measures - Impedance of arm (left)	0.001378	379803	PTPN1
3451	31427789	2019	Metabolic	Impedance measures - Impedance of arm (left)	0.0053737	379803	SPHK1
3443	31427789	2019	Metabolic	Impedance measures - Whole body fat-free mass	3e-05	379804	EEF1A2
3443	31427789	2019	Metabolic	Impedance measures - Whole body fat-free mass	6.73e-15	379804	GHR
3443	31427789	2019	Metabolic	Impedance measures - Whole body fat-free mass	1.33e-11	379804	PTPN1
3443	31427789	2019	Metabolic	Impedance measures - Whole body fat-free mass	0.0087388	379804	SPHK1
3452	31427789	2019	Metabolic	Impedance measures - Leg fat percentage (right)	2.21e-06	379806	EEF1A2
3452	31427789	2019	Metabolic	Impedance measures - Leg fat percentage (right)	5.67e-05	379806	PTPN1
3452	31427789	2019	Metabolic	Impedance measures - Leg fat percentage (right)	0.038059	379806	SPHK1
3449	31427789	2019	Metabolic	Impedance measures - Impedance of leg (left)	0.00023561	379807	CSRP2
3449	31427789	2019	Metabolic	Impedance measures - Impedance of leg (left)	0.00087572	379807	EEF1A2
3449	31427789	2019	Metabolic	Impedance measures - Impedance of leg (left)	1.91e-06	379807	GHR
3449	31427789	2019	Metabolic	Impedance measures - Impedance of leg (left)	0.0048058	379807	PTPN1
3449	31427789	2019	Metabolic	Impedance measures - Impedance of leg (left)	0.014443	379807	SPHK1
3448	31427789	2019	Metabolic	Impedance measures - Impedance of leg (right)	0.0043561	379813	CSRP2
3448	31427789	2019	Metabolic	Impedance measures - Impedance of leg (right)	0.0046504	379813	EEF1A2
3448	31427789	2019	Metabolic	Impedance measures - Impedance of leg (right)	1.36e-06	379813	GHR
3448	31427789	2019	Metabolic	Impedance measures - Impedance of leg (right)	0.0022561	379813	PTPN1
3448	31427789	2019	Metabolic	Impedance measures - Impedance of leg (right)	0.032481	379813	SPHK1
3446	31427789	2019	Metabolic	Impedance measures - Basal metabolic rate	2.02e-05	379821	EEF1A2
3446	31427789	2019	Metabolic	Impedance measures - Basal metabolic rate	3.85e-13	379821	GHR
3446	31427789	2019	Metabolic	Impedance measures - Basal metabolic rate	1.72e-09	379821	PTPN1
3446	31427789	2019	Metabolic	Impedance measures - Basal metabolic rate	0.0022409	379821	SPHK1
3445	31427789	2019	Metabolic	Impedance measures - Body Mass Index (BMI)	8.12e-07	379831	EEF1A2
3445	31427789	2019	Metabolic	Impedance measures - Body Mass Index (BMI)	0.0065044	379831	SPHK1
3444	31427789	2019	Metabolic	Impedance measures - Whole body water mass	3.38e-05	379835	EEF1A2
3444	31427789	2019	Metabolic	Impedance measures - Whole body water mass	1.33e-14	379835	GHR
3444	31427789	2019	Metabolic	Impedance measures - Whole body water mass	2.87e-11	379835	PTPN1
3444	31427789	2019	Metabolic	Impedance measures - Whole body water mass	0.0067136	379835	SPHK1
3440	31427789	2019	Metabolic	Impedance measures - Weight	7.37e-06	379840	EEF1A2
3440	31427789	2019	Metabolic	Impedance measures - Weight	5.01e-06	379840	GHR
3440	31427789	2019	Metabolic	Impedance measures - Weight	0.0067423	379840	PTPN1
3440	31427789	2019	Metabolic	Impedance measures - Weight	0.00023571	379840	SPHK1
3271	31427789	2019	Skeletal	Comparative height size at age 10	0.025624	380167	EEF1A2
3271	31427789	2019	Skeletal	Comparative height size at age 10	1.15e-12	380167	GHR
3271	31427789	2019	Skeletal	Comparative height size at age 10	1e-11	380167	PTPN1
3271	31427789	2019	Skeletal	Comparative height size at age 10	0.00087496	380167	SPHK1
4079	30239722	2018	Metabolic	Waist-hip ratio (female)	0.0033174	381152	EEF1A2
3273	31427789	2019	Dermatological	Skin colour	0.012562	381433	GHR
3273	31427789	2019	Dermatological	Skin colour	0.030905	381433	PPP1R27
3273	31427789	2019	Dermatological	Skin colour	0.02404	381433	PTPN1
4357	30220432	2018	Metabolic	Albuminuria	0.034385	382500	EEF1A2
4357	30220432	2018	Metabolic	Albuminuria	0.00011366	382500	PTPN1
3412	31427789	2019	Skeletal	Sitting height	0.02747	385393	CSRP2
3412	31427789	2019	Skeletal	Sitting height	0.026568	385393	EEF1A2
3412	31427789	2019	Skeletal	Sitting height	6.43e-09	385393	GHR
3412	31427789	2019	Skeletal	Sitting height	1.36e-14	385393	PTPN1
3436	31427789	2019	Metabolic	Weight	4.16e-06	385473	EEF1A2
3436	31427789	2019	Metabolic	Weight	7.03e-06	385473	GHR
3436	31427789	2019	Metabolic	Weight	0.005191	385473	PTPN1
3436	31427789	2019	Metabolic	Weight	0.00022899	385473	SPHK1
3499	31427789	2019	Dermatological	Hair colour (natural, before greying): Black	0.01729	385603	GHR
3495	31427789	2019	Dermatological	Hair colour (natural, before greying): Blonde	0.0047581	385603	PPP1R27
3497	31427789	2019	Dermatological	Hair colour (natural, before greying): Light brown	0.004164	385603	PPP1R27
3498	31427789	2019	Dermatological	Hair colour (natural, before greying): Dark brown	8.87e-06	385603	PPP1R27
3499	31427789	2019	Dermatological	Hair colour (natural, before greying): Black	0.011402	385603	PPP1R27
3495	31427789	2019	Dermatological	Hair colour (natural, before greying): Blonde	0.00036058	385603	PTPN1
3570	31427789	2019	CNS	Pain type(s) experienced in last month: Headache	0.0049754	385698	EEF1A2
3573	31427789	2019	CNS	Pain type(s) experienced in last month: Stomach or abdominal pain	0.029972	385698	EEF1A2
3572	31427789	2019	CNS	Pain type(s) experienced in last month: Back pain	0.046718	385698	GHR
3551	31427789	2019	Cardiovascular	Vascular/heart problems diagnosed by doctor: High blood pressure	0.00016231	385699	GHR
3550	31427789	2019	Cardiovascular	Vascular/heart problems diagnosed by doctor: Angina	0.015522	385699	PTPN1
3187	31427789	2019	Skeletal	Standing height	0.0038305	385748	CSRP2
3187	31427789	2019	Skeletal	Standing height	0.0098067	385748	EEF1A2
3187	31427789	2019	Skeletal	Standing height	3.51e-21	385748	GHR
3187	31427789	2019	Skeletal	Standing height	1.31e-19	385748	PTPN1
3187	31427789	2019	Skeletal	Standing height	0.00034786	385748	SPHK1
3552	31427789	2019	Respiratory	Blood clot, DVT, bronchitis, emphysema, asthma, rhinitis, eczema, allergy diagnosed by doctor: Asthma	0.024097	385822	CSRP2
3553	31427789	2019	Respiratory	Blood clot, DVT, bronchitis, emphysema, asthma, rhinitis, eczema, allergy diagnosed by doctor: Hayfever, allergic rhinitis or eczema	0.00074153	385822	CSRP2
3553	31427789	2019	Respiratory	Blood clot, DVT, bronchitis, emphysema, asthma, rhinitis, eczema, allergy diagnosed by doctor: Hayfever, allergic rhinitis or eczema	0.045612	385822	GHR
3552	31427789	2019	Respiratory	Blood clot, DVT, bronchitis, emphysema, asthma, rhinitis, eczema, allergy diagnosed by doctor: Asthma	0.02536	385822	PPP1R27
3186	31427789	2019	Metabolic	Hip circumference	1.86e-06	385887	EEF1A2
3186	31427789	2019	Metabolic	Hip circumference	0.0014866	385887	SPHK1
3185	31427789	2019	Metabolic	Waist circumference	2.57e-06	385932	EEF1A2
3185	31427789	2019	Metabolic	Waist circumference	0.0013858	385932	SPHK1
3232	31427789	2019	CNS	Sleeplessness / insomnia	0.0029631	386078	PPP1R27
3786	30804565	2019	CNS	Insomnia	0.0157	386533	PPP1R27
4350	30586722	2018	Cardiovascular	Nonischemic cardiomyopathy	0.0052556	390142	PTPN1
4309	30664745	2019	Skeletal	Osteoarthritis of hip	0.026847	393873	CSRP2
4175	30048462	2018	Skeletal	Heel bone mineral density	1.83e-40	394929	GHR
4175	30048462	2018	Skeletal	Heel bone mineral density	1.39e-07	394929	PTPN1
4276	30833571	2019	Connective Tissue	Carpal tunnel syndrome	0.024801	401656	EEF1A2
4310	30664745	2019	Skeletal	Osteoarthritis of knee	0.0079026	403124	PTPN1
4207	31152163	2019	Metabolic	Blood urea nitrogen	0.015258	416178	PPP1R27
4308	30664745	2019	Skeletal	Osteoarthritis of hit or knee	0.0042589	417596	PTPN1
4328	30598549	2018	Skeletal	Estimated bone mineral density from heel ultrasounds	3.96e-34	426824	GHR
4328	30598549	2018	Skeletal	Estimated bone mineral density from heel ultrasounds	0.00066035	426824	PTPN1
4076	30239722	2018	Metabolic	Body Mass Index (female)	1.87e-08	434794	EEF1A2
4076	30239722	2018	Metabolic	Body Mass Index (female)	0.0062977	434794	GHR
4076	30239722	2018	Metabolic	Body Mass Index (female)	0.035245	434794	PTPN1
4076	30239722	2018	Metabolic	Body Mass Index (female)	0.012355	434794	SPHK1
4307	30664745	2019	Skeletal	Osteoarthritis	0.0098899	455221	EEF1A2
4307	30664745	2019	Skeletal	Osteoarthritis	0.0046013	455221	PTPN1
4094	30617256	2018	CNS	Proxy and clinically diagnosed Alzheimer's disease	0.00029426	455258	GHR
4378	30940143	2019	Cardiovascular	High blood pressure	0.0014121	458554	GHR
4377	30940143	2019	Cardiovascular	Resting heart rate	0.033086	458969	PTPN1
4377	30940143	2019	Cardiovascular	Resting heart rate	0.0057324	458969	SPHK1
4167	BioRxiv: https://doi.org/10.1101/388165	2019	CNS	Parkinson disease of sibling pairs (tier 1)	0.038241	482730	PTPN1
4268	29892015	2018	Cardiovascular	Atrial Fibrillation	0.00129	588190	GHR
4045	30054458	2018	Endocrine	Type 2 Diabetes	0.004191	659256	EEF1A2
4044	30124842	2018	Metabolic	Body Mass Index	0.048697	681275	PTPN1
4043	30124842	2018	Skeletal	Height	7.2e-07	693529	CSRP2
4043	30124842	2018	Skeletal	Height	0.0086418	693529	EEF1A2
4043	30124842	2018	Skeletal	Height	7.03e-18	693529	GHR
4043	30124842	2018	Skeletal	Height	1.31e-15	693529	PTPN1
4043	30124842	2018	Skeletal	Height	0.0013595	693529	SPHK1
4080	30239722	2018	Metabolic	Waist-hip ratio (adjusted for BMI)	0.022976	694649	SPHK1
4077	30239722	2018	Metabolic	Waist-hip ratio	0.017872	697734	EEF1A2
4077	30239722	2018	Metabolic	Waist-hip ratio	0.0069254	697734	SPHK1
4346	30525989	2018	Cardiovascular	Coronary artery disease and triglyceride (bivariate)	0.035506	735838	SPHK1
4205	31152163	2019	Metabolic	Estimated glomerular filtration rate	0.018633	765348	CSRP2
4205	31152163	2019	Metabolic	Estimated glomerular filtration rate	0.026391	765348	EEF1A2
4205	31152163	2019	Metabolic	Estimated glomerular filtration rate	0.034256	765348	GHR
4074	30239722	2018	Metabolic	Body Mass Index	1.58e-08	806834	EEF1A2
4074	30239722	2018	Metabolic	Body Mass Index	0.0017116	806834	GHR
4074	30239722	2018	Metabolic	Body Mass Index	0.0052283	806834	SPHK1
4361	30061737	2018	Cardiovascular	Atrial fibrillation	0.035757	1030836	GHR
